# Supplementary material for: Zinc Finger Homeobox Transcription Factors OsMIF1 and OsMIF2 Regulate Grain Size and Panicle Development in Rice
Source: Rice (N Y). 2026 Mar 10;19:28. doi: 10.1186/s12284-026-00898-5 (PMC13087070; doi:10.1186/s12284-026-00898-5)
Supplement: Supplementary file 1 — Supplementary Material 1. [file 12284_2026_898_MOESM1_ESM.zip › Supplementary Tables.xlsx]

## Sheet: Supplementary Table 1
Supplementary Table 1. Primer list
Primers for transgenic rice generation and yeast two-hybrid assay
Group	Primer name	Target gene	Locus ID	Forward sequence (5′→3′)	Reverse sequence (5′→3′)
p35S::OsMIF1-RED	OsMIF1-RED	OsMIF1	Os11g0128300	CTA GA GGA TCC ATG GGG CCT CAG CAA GAC CGG	GAC C GGT ACC GGC CGG CGG CCG GTG CC
pOSMIF1::GUS	pOsMIF1::GUS	OsMIF1	Os11g0128300	ATG C GAA TTC CCC ACA GTT TGA AGC TTT CG	ATG C CCA TGG CGA TGA TCA CCG CAC AGA TAT C
	pOsMIF1::GUS_Check	OsMIF1	Os11g0128300	CCC TGT GCA TGA CTA GTT	GTT TTC GCG ATC CAG ACT G
osmif1/osmif2 Knock-out	pRGE31-OsMIF1/2_sgRNA	OsMIF1	Os11g0128300	AGA GTT GTG CAG ATG ATC CGT GGC A GCG GCC AAG CCG TAC GCG AA GTT TTA GAG CTA GAA ATA GCA AGT T
		OsMIF2	Os12g0124500
	Deep-seq1_OsMIF1	OsMIF1	Os11g0128300	AGG TGT GAT ATC TGT GCG GT	TGT ACC GCA CCA CCT TGT
	Deep-seq1_OsMIF2	OsMIF2	Os12g0124500	GCG AGG TGT GAT CTG TGA C
	Deep-seq2_OsMIF1/2	OsMIF1	Os11g0128300	ACA CTC TTT CCC TAC ACG ACG CTC TTC CGA TCT TAA CGT CGT CGA CGC TCG	GTG ACT GGA GTT CAG ACG TGT GCT CTT CCG ATC T CAC TCC CTG TAC CGC ACC
		OsMIF2	Os12g0124500
Yeast two hybrid assay	Y2H_OsMIF1	OsMIF1	Os11g0128300	GC GAA TTC GGG CCT CAG CAA GAC CGG	AT GGA TCC TCA CCG GCG GCC GGT GC
Primers for qRT-PCR
Group	Primer name	Target gene	Locus ID	Forward sequence (5′→3′)	Reverse sequence (5′→3′)
	qRT-OsUBI5	OsUBI5	Os01g0328400	ACC ACT TCG ACC GCC ACT ACT	ACG CCT AAG CCT GCT GGT T
	qRT-OsMIF1	OsMIF1	Os11g0128300	AGG TGT GAT ATC TGT GCG GT	TGT ACC GCA CCA CCT TGT
	qRT-OsMIF2	OsMIF2	Os12g0124500	GCG AGG TGT GAT CTG TGA C	TGT ACC GCA CCA CCT TGT
Down_DEG-Developing_panicle (RNA-seq)	qRT-A0A0P0X9T1	A0A0P0X9T1	Os07g0663500	TCG TCC TCA GGG GTA AGA GCC G	ATT CCT GAC GAA CTC CGC CGC
	qRT-A0A0P0X9S9	A0A0P0X9S9	Os07g0663800	TCC AGC GTT TGG CTG GCA AGG	CGG CGA TGA TGA CCT TGG CAC C
	qRT-CCD8A	CCD8A	Os01g0566500	CCT CCC TGA CCC TGA TCG CCA C	AGT CGC GTT GCT GCA ACG AGG
	qRT-Q0D3V0_ORYSJ	Q0D3V0_ORYSJ	Os07g0664400	AAG GTG GCC GTG ATC ACC GG	ACG GTG TGG CCG AGA TCG TCT
	qRT-A0A0N7KKV2	A0A0N7KKV2	Os05g0441750	GCC GCC TTC GCG AGG TTC AT	ATG GAC TTC CTC CAA GCG CCG
	qRT-BGLU27	BGLU27	Os08g0509200	TGC GTT GGC TTC TCC TTG CCC	AGC CGG TGC CGA AGA TGA AGT C
	qRT-BGLU30	BGLU30	Os09g0491100	ATA GCG CCT ACG GCT ACG GCA	AGG TAG GGC TCG CGA CTG GAG
	qRT-Q5ZA19_ORYSJ	Q5ZA19_ORYSJ	Os01g0332800	TTG CCT TCC TCC CTG GGC AGC	AGG CAG TGC CTG AGC CTC AAA G
	qRT-Q7XS58_ORYSJ	Q7XS58_ORYSJ	Os04g0165700	ATG AGC CTC ATG AGG CGG CG	CGG CTG CTT GCT GCA GGG TG
	qRT-G1L2	G1L2	Os06g0672400	TGG CAC ACG TTC GGG CAG TAC	TCC CGA ACT GGT CCA GGT ACC G
	qRT-G1L3	G1L3	Os02g0623400	AAG CGG CGG GAC TGG AAC AC	ACC GGA GGA ACT CCA GCA CGT
	qRT-G1L8	G1L8	Os05g0472000	AGC CGA TGC AGC AGC TGA GC	AGG AAC TCG ATG ACG TGC GCG
	qRT-G1L9	G1L9	Os05g0347400	CGG CGG GAC TGG AAC ACG TT	GTC GGC GTG CAC CTT GGT CT
	qRT-prx49	prx49	Os03g0563600	ATG GCA GTG CGC GTG CTT CT	TCC ATG GAC GAC GGG AAC AGC C
	qRT-prx88	prx88	Os06g0546500	ATG GGT GCT CGT GGT GGT TGC	TCG GGC ACT TGC CGT CGT AGT
	qRT-PRX112	PRX112	Os07g0677300	TAT GGC CTC AGC CGC CTC GG	TTC ACG GCG GCC GTC ACT GC
Photosynthesis related genes-14 DAG seed (RNA-seq)	qRT-OsPsbO	OsPsbO	Os01g0501800	ATG GCA GCA TCG CTC CAA GCC	CTG GCG ACG TGC GAA GAC GG
	qRT-OsLFNR1	OsLFNR1	Os02g0103800	ATG GCC GCC GTG AAC ACA GT	GCT GCT TCG CTT GGA CCA GC
	qRT-OsPsbP	OsPsbP	Os07g0141400	ATG GCG TCC ACC TCC TGC TTC	CGT CGT CCT GCT TCT GGG CG
	qRT-OsPsbR1	OsPsbR1	Os07g0147500	GGG AAA GGG ACA ATG GCA AGG C	CCA CTC CTC CAG CAG GCC C
	qRT-OsPsaK	OsPsaK	Os07g0148900	TGG CTT CCC AGC TCT CCG C	CGG ATG CCC TGG GAC CTC TT
	qRT-OsPsbQ	OsPsbQ	Os07g0544800	ATG GCG TCC ATG ACC GGG C	TCT GGA CGT CGG CGG CGG
	qRT-OsPsaN	OsPsaN	Os12g0189400	CCG GAG TGA GCA CCA GCG T	ACC GCC CTG CTC CTC CTT G
	qRT-OsPsaL	OsPsaL	Os12g0420400	CCC ATG GCG AGC CAG CTG AT	CCT TGA CTG TGA AGC GGG GCC
	qRT-OsLhcb1a	OsLhcb1a	Os01g0600900	GTG CTC TAC CTC GGC CCG C	GTC TCC GGG TCG GCG GAG
	qRT-OsLhcb1.1	OsLhcb1.1	Os01g0720500	ATG GCG GCG TCC ACC ATG G	GCT TGG CCG CCG ACT TGC
	qRT-OsLhca1	OsLhca1	Os06g0320500	ATG GCG ACG AGC GGG CTG	GTG ACG CGC CCG GAG GTG
	qRT-OsLhcb4	OsLhcb4	Os07g0558400	ATG GCG TCG TCG GTG GCA G	CCG CCT TCT TCC CGC CGC
	qRT-OsLhcb3	OsLhcb3	Os07g0562700	TCC ACG ATC ATG GCC CCA ACC	CTC ATG GTG ATG CGG CCG GTG
	qRT-OsLhcb1b	OsLhcb1b	Os09g0346500	CCA TGG CGC TCT CCT CCC C	CGG CTT GGG CTT CGC GGC
	qRT-OsPrk	OsPrk	Os02g0698000	CCA CCT CCC TGC ACT CCC C	CCG TAC CTT GTG CTA CCC CTC C
	qRT-OsGAPDHB	OsGAPDHB	Os03g0129300	CTC GGC ACC TTC AAG GCC GAC	CCG AGC TCA GCC CAT GGC AG
	qRT-OsCFR	OsCFR	Os03g0267300	CCC ACC TGC TCC TGC TCT CCC	CGA CGA CCC ACC GGC GAG
	qRT-OscytME2	OscytME2	Os05g0186300	CGG CGG CGT GGA GGA CAC	CCT TGT TGT GCC GCG GGT C
	qRT-OsRBCS3	OsRBCS3	Os12g0291100	ATG GCC CCC ACC GTG ATG G	CTG ACG TTG CCG AAG CCC G
	qRT-OsRBCS4	OsRBCS4	Os12g0292400	GGG TGC CTT GCT TGG AGT TC	CGG TGC ATC CAA ACA TGG GC
Seed storage proteins	qRT-GluA	GluA-1	Os01g0762500	AAT GAT GGT GAA GTG CCG GT	TCA CGC CTG TAT GCT TGA GG
		GluA-2	Os10g0400200
	qRT-GluB	GluB-1a	Os02g0249800	ATT GAG CAA CAC TCT GGG CA	TGG CTC TGT AGC CTC TTT GC
		GluB-1b	Os02g0249900
		GluB-2	Os02g0249600
		GluB-4	Os02g0268300
		GluB-5	Os02g0268100
	qRT-GluC	GluC-1	Os02g0453600	CAC AAG GGC CAA TAG CCA GA	GGT CAC GTA CAT CAC CGT GT
	qRT-GluD	GluD-1	Os02g0249000	AAG ACA GAG CGA CCA AGC TC	ATG TGC AAC ACT AGC CGG AA
	qRT-Pro13a-I	Pro13a.1	Os07g0206400	CAA CTA CAG TCG CAT CTC CTA C	GGG TTG CCA CTA TGC TAT ACT G
		Pro13a.2	Os07g0206500
	qRT-Pro13a-II	Pro13a.3	Os12g0269100	TCA CCC GTG TTT CAA CTG AG	CAC AAT AGC CTG AAC ACT GC
		Pro13a.4	Os12g0269200
	qRT-Pro13b-I	Pro13b.1	Os07g0219250	ATA TTA GGC AAT ATC AGG TGC AG	GCT TGC CGC AAT GCT ATA CT
		Pro13b.2	Os07g0219300
		Pro13b.3	Os07g0219400
		Pro13b.4	Os07g0220000
	qRT-Pro13b-II	Pro13b.5	Os05g0328333	TTC ACA CAG TTC AAG CAT TA	AGA GGC GCT GCA TGC AGC AA
		Pro13b.6	Os05g0328466
		Pro13b.7	Os05g0328632
		Pro13b.8	Os05g0328800
		Pro13b.9	Os05g0328901
		Pro13b.10	Os05g0329001
		Pro13b.11	Os05g0329100
		Pro13b.12	Os05g0329300
		Pro13b.13	Os05g0329350
		Pro13b.14	Os05g0329400
		Pro13b.15	Os05g0329700
		Pro13b.16	Os05g0329200
		Pro13b.17	Os05g0330150
		Pro13b.18	Os05g0330600
		Pro13b.19	Os05g0331366
		Pro13b.20	Os05g0331532
		Pro13b.21	Os05g0331800
		Pro13b.22	Os05g0332000
	qRT-Pro16	Pro16.2	Os06g0507200	CTC AAT TTG CCC TCC ATG TG	AGA ACC GCA ATG ACC AGT AG
	qRT-Pro10	Pro10.4	Os11g0535525	TTA TTT GTG CTG GAC TCG GG	GAG AGT TGG AAG TTG ACA GGG
	qRT-Glb	Globulin	Os05g0499100	AGT CGG AGA TGA GGT TCA GG	GAA CAT CGG CTG GAA CCT C
Cell expansion-related genes	qRT-OsEXPA16	OsEXPA16	Os06g0621900	AGG AGT GGA GGA TGG GCT CGG	CTC ACG CCG GCG GTG TAC C
	qRT-OsEXPA29	OsEXPA29	Os06g0718100	GCG CCG TGG CCA TGT GTT	TTG CTC CAG CCC GAC GCC
	qRT-OsEXPB7	OsEXPB7	Os03g0102700	ATG GCG GGC AGG AGC AGG	TGT GAT GCT TGG CGC TGC AGC
	qRT-OsEXPB8	OsEXPB8	Os03g0102500	GGT GGT GCA GGG GTG CAA AGG	CGG CTG CCC GTA CCA CGT C
	qRT-OsEXPB11	OsEXPB11	Os02g0658800	CTA CTT GTC GCA CTG GTC GGG C	CGG ACC ACC GGC TTC TTC ATG C
	qRT-OsEXPB16	OsEXPB16	Os02g0639500	ATG GCA GCC TTC TCC TCG AGC	GCC TCG CCG GAG TCG AAG AC
Grain size-related genes	qRT-OsGLW7	OsGLW7	Os07g0505200	GAA GAG GAG CTG CCG GCG G	TTC CCG GTG CCC TGG TGG C
	qRT-OsGW7/GL7	OsGW7/GL7	Os07g0603300	ATG CCT CCG GCG AGG GTG	AGA TGC CGG CCA TGC ACC C
	qRT-OsGL10	OsGL10	Os10g0536100	ATG GTG CGG GGG AGG ACG	CGA ACG CCT TCT TGA GGA GGC C
	qRT-OsGW8	OsGW8	Os08g0531600	GCG AGC TGG GAG CTA GCC GAC	AGG TCG ACC GAG CAC TCC TGC
	qRT-OsLFS	OsLFS	Os08g0442400	ATG GAG GGG CAG TCC AGG GA	ATC CGA GCC TCC CAT TTG CCG
	qRT-OsLGY3	OsLGY3	Os03g0215400	ATG GGG AGG GGG AAG GTG G	AGG CCT TCT TGA GCA GGC CG

## Sheet: Supplementary Table 2
Supplementary Table 2. Information on ZF-HD family proteins
Gene symbol	Locus ID		Genomic sequence	CDS	Amino acid sequence
	Locus ID (RAP-DB)	Locus ID (MSU)
OsZHD1	Os09g0466400	LOC_Os09g29130	GACAAGCTCTAGCGCATTTCGGCTTGACTCTTGAGGGAAGCGGTGAACAGAGGAGGAGAAATGGAGAAAGCGAGTTTGCTATCTAGAGAGAGATACTGTAGATAGAGAGAGAGAGAGAGAGCGAGAGAAACAAAGTTACATCATCACCTAGGCGCTGCTGCTTGCTGCAGCCAGCAGCGGCTTGCCTGGCTGCCGCTGCTAGCTAGCGGCGCGTCAAAACTGGCAGCCAGATGGTGTCCACACTCTGCTGCATCTCTTATCCCTTCATCTCGGTCTTAACCTCGCTAAAGCTTCTCTTAGCCTCCTTCCATGCTCAGCAACACACACAAACCAAAGACTAGACAAAGCAGCTAGGACAGTAAAGCTAAGTGTTTTCCTAGCTAGGTAGCTAGCTAGCTA…	ATGGACTTCGATGACCATGACGACGGCGACGAGGAGATGCCGCCGATGCCGGTGAGCTCGAGCTACGAGACTCCGCCGCAGCATGGCCTTGCCGGCGGTGGGATGGCGCCCAAGCCTCCTGGTGAGATTGGCAGCCGTGTGAAGGGCCCCAGCTGCGGTGGCGGCAGGTACCGCGAGTGCCTCAAGAACCACGCGGTTGGCATCGGCGGCCACGCCGTGGACGGCTGCGGCGAGTTCATGGCGGCCGGCGAGGAGGGCACCATCGACGCGCTCCGCTGCGCCGCGTGCAACTGCCACCGCAACTTCCACCGGAAGGAGTCCGAGTCGCTTGCCGGCGAGGGCTCGCCCTTCTCCCCGGCCGCCGTCGTCCCCTACGGCGCCACGCCGCACCACCAGTTC…	MDFDDHDDGDEEMPPMPVSSSYETPPQHGLAGGGMAPKPPGEIGSRVKGPSCGGGRYRECLKNHAVGIGGHAVDGCGEFMAAGEEGTIDALRCAACNCHRNFHRKESESLAGEGSPFSPAAVVPYGATPHHQFSPYYRTPAGYLHHHQHHMAAAAAAAAAAAGGYPQRPLALPSTSHSGRDDGDDLSGMVGPMSAVGPLSGMSLGAGPSGSGSGKKRFRTKFTQEQKDKMLAFAERVGWRIQKHDEAAVQQFCDEVGVKRHVLKVWMHNNKHTLGKKLP*
OsZHD2	Os08g0479400	LOC_Os08g37400	GAGTTTATTGCATCATCTAGCTAGCTACTCCTACTAGCTGAAGGGTACAGCAGCAACAGCAGCAGCTGCTGCTTGCAGCGGCGCGTCAAAATTAGCAGGTGTGTGTCCACAGTTTCACACTCCCCTATACTTGCTCATAGCCTCGTCTCCTTCCTCTATTACTCCCTAAGCTTTTCTTAAGCTCGCCAAGAACACACCCGAGAAATCCAAAAGGGAGGGAAAAGAAAGGGGGTGGCCGGCCGGTCGGTCGGTCGGCGGCCATGGATTTCGACGACCATGACGAGGGTGACGGCGACGAGGAGATGCCTCCGATGCCTCTGAGCTCGGGCTACGACGCGCCGATGCAGCCCGGGCTTGGAGGTGGCGGTGGCGGGGTGCCCAAGCCGGGAGGTGGAGTCG…	ATGGATTTCGACGACCATGACGAGGGTGACGGCGACGAGGAGATGCCTCCGATGCCTCTGAGCTCGGGCTACGACGCGCCGATGCAGCCCGGGCTTGGAGGTGGCGGTGGCGGGGTGCCCAAGCCGGGAGGTGGAGTCGGCGGCGGCGGTGGTGGTGGTGGTGGTGGTGGAGGAGGAGGGGCGAGGTATCGGGAGTGCCTCAAGAACCACGCCGTCGGCATCGGCGGGCACGCCGTGGACGGCTGCGGCGAGTTCATGGCTTCCGGCGAGGAGGGCTCCATCGACGCGCTCCGCTGCGCCGCCTGCGGCTGCCACCGTAACTTCCACCGCAAGGAGTCGGAGTCCCCCACGGGCGTCGGGCCGGCCGAGCCTTCCGCCGTGTCCCCCGCCGCCATCTCG…	MDFDDHDEGDGDEEMPPMPLSSGYDAPMQPGLGGGGGGVPKPGGGVGGGGGGGGGGGGGGARYRECLKNHAVGIGGHAVDGCGEFMASGEEGSIDALRCAACGCHRNFHRKESESPTGVGPAEPSAVSPAAISAYGASPHHQFSPYYRTPAGYLHHQQHQMAAAAAAAAAAAAGGYPQRPLALPSTSHSGRDEGDDMSGMVGPMVIGPMVGMSLGSAGPSGSGSGKKRFRTKFTQEQKDKMLAFAERLGWRIQKHDEAAVQQFCEEVCVKRHVLKVWMHNNKHTLGKKAP*
OsZHD3	Os12g0208900	LOC_Os12g10630	AGTATTTTTATTTTTATTTTTCTCTTGCCTCACCTCCATTTCTCCTTGTCATTAGATACACCACAAGACAACAAGCTTCTTCTTCACCTCACCTCTCATCTCATCATCCCCCCCCCCCCCCCAAGCTCATAGCTCTCCTCCTCCTACTCCTCTCACAATCTCTTTGTTTTCTTGTAATTCCAACCACTTTGCAGGGCTTGTGCTTGTGCCCTTGCTAGTTGCTTCTCATTGCTGCAATGGTGGAAGGAGAGAACATTTGAGCTTTCTCACTCACTCATCACCATGGCCTTGCTCCCTCTTTGCCCTCCTGATTAGCTTAGTTCTTGAGAGACACACACACACAAACACTGCAAGGTTTGTTTTCTTATCAGTTACTACTGCTTTTGTGGTCTCTTATTC…	ATGGATCTTTCTGGGGCGCAGGGCGAGCTGCCGTTGCCAATGCACGCCGCGGCGTCGCCGTACCTCGGCTTGCACCATGACCACCACCACCATCATGGCGGCGGCGGCGGCGGTGGAGGGATGAATGGGCGGCACATGTCGCCGCCGACGCCACCGGCGGCGGCGGAGGAGTCGAAGGCGGTGGTGGTGGTGTCGTCGTCGGCGACGGCGGCGGCGAGGTACAGGGAGTGCCTCAAGAACCACGCGGCGGCCATCGGCGGCAGCGCCACGGACGGGTGCGGCGAGTTCATGCCCGGCGGCGAGGAAGGCTCGCTCGACGCGCTCCGCTGCTCCGCCTGCGGCTGCCACCGCAACTTCCACCGCAAGGAGCTCGACGCCGCCGCCGCCCCGCCGCTCCAC…	MDLSGAQGELPLPMHAAASPYLGLHHDHHHHHGGGGGGGGMNGRHMSPPTPPAAAEESKAVVVVSSSATAAARYRECLKNHAAAIGGSATDGCGEFMPGGEEGSLDALRCSACGCHRNFHRKELDAAAAPPLHHHHHQLLGVGAHPRGHGHHHHHLLVAALPPPTRMVMPLSAMHTSESDDAAARPGGGAAARKRFRTKFTAEQKARMLGFAEEVGWRLQKLEDAVVQRFCQEVGVKRRVLKYGSGAPEELKKLDFFWERRGGGGGNPLRNKMKIHLASASTSIRLQLSPTETL*
OsZHD4	Os11g0243300	LOC_Os11g13930	TTAGCTTAGCTCCCCTTTTTGTTCTCCACTTCCTCTCTCTCTCTCCTCTCTTTGTTTAGTGGCTTGTGTTGAGAGTCCCAAGAAACACTGAATTTTGTTGCATCCTTGTGGGTTTTAGGTGACCATTGGCCTTTTCCCCCCTTTGATCTCTCATGGTTTCCATTCTGCAGCTGCAGACAAGAACAGAAGCATCACCAGCATCATCAGCATCAGCAGCAGCAACAAGGATCTTTGCAGTGAGGAGGCAGCAACAAGAACAAGAAGGAGAAGAGGAAGAGGAGGAGTTTGAGTTTCAAGAACGGATGGATCTCTCCGGGGCGCAAGGCGAGCTCCCGATCCCAATGCACGCCTCCGCCGCCGCGTCGCCATTCGCCGGCATGGGCGCGCACGGCGGCGCAG…	ATGGTTTCCATTCTGCAGCTGCAGACAAGAACAGAAGCATCACCAGCATCATCAGCATCAGCAGCAGCAACAAGGATCTTTGCAGTGAGGAGGCAGCAACAAGAACAAGAAGGAGAAGAGGAAGAGGAGGAGTTTGAGTTTCAAGAACGGATGGATCTCTCCGGGGCGCAAGGCGAGCTCCCGATCCCAATGCACGCCTCCGCCGCCGCGTCGCCATTCGCCGGCATGGGCGCGCACGGCGGCGCAGGCGGTGGACATGTCGTGGAGCTTCACCGCCATGAGCATGTGGGTAACAATGGGCAAGCGATGGCGATGGCGTCACCGCCGCCGACGAATGTTGCGGTGGCGGCGGAGCAGGAGGGCTCGCCGGTGGCGGGGAAGAAGCGGGGCGGCATGGCG…	MVSILQLQTRTEASPASSASAAATRIFAVRRQQQEQEGEEEEEEFEFQERMDLSGAQGELPIPMHASAAASPFAGMGAHGGAGGGHVVELHRHEHVGNNGQAMAMASPPPTNVAVAAEQEGSPVAGKKRGGMAVVGGGGGVAVKYRECLKNHAAAIGGNATDGCGEFMPSGEEGSLEALKCSACGCHRNFHRKEADDLDADSCAAALRAAAGRHHHLLGPALPHHHHKNGGGLLVAGGDPYGAAYAAARALPPPPPPPPHGHHHHHQIIMPLNMIHTSESDEMDVSGGGGGVGRGGGSSSSSKKRFRTKFTAEQKARMLEFAERVGWRLQKLDDAMVHHFCQEIGVKRRVLKVWMHNNKHNLAKKPLPSSPPPPPQIPPMSMPPSPPPPQIPPMSMPPS…
OsZHD5	Os01g0635550	LOC_Os01g44430	ATGGCGAACTTCTATAGCGGTGTTCTAATCTTCTCTGTGTTGCTCATCTCACTATGGACGGTGACTCCGGTGCTGTCCCATAGTGAGTTGGACTACGGACGCCGGTATGAAAACAATATTCTCCTAAATCTAAAGGCACATGCATATCATGTGGGCTTATTACGATACATATTTAAATGTCAATCCTATACATGCATGTACAAAAAAAAAGTGATTGTATTTTGCTTGTGCCTATAATTTTCACACATTTATATCTTTTCTACTTAGGGCGAAGAATGAGAAAACGCCAAATGATGGCAATGATATGAGCAAGGAAATTGGAAAAGGGGAAGAGCAACATGTAAACCAGGAAGCAGCTGACGCTGCTGTTGTCCTAAAGACCAAAGAAGAAATTGCTAA…	ATGGCGAACTTCTATAGCGGTGTTCTAATCTTCTCTGTGTTGCTCATCTCACTATGGACGGTGACTCCGGTGCTGTCCCATAGTGAGTTGGACTACGGACGCCGGGCGAAGAATGAGAAAACGCCAAATGATGGCAATGATATGAGCAAGGAAATTGGAAAAGGGGAAGAGCAACATGTAAACCAGGAAGCAGCTGACGCTGCTGTTGTCCTAAAGACCAAAGAAGAAATTGCTAAACGTACAGCAGAACACATACAAAGTACCATTGGAAGTTCACGAGTTGCAATACATGAAAAAGAGGAGTTACTAGAGAAAACAGCTGAGGTAATGAGCCATATGGCAGGAGAGGTCTCAGATCAACTCTCTAAAGTAGCAAAGGAACACACGAAGATTGCTGTG…	MANFYSGVLIFSVLLISLWTVTPVLSHSELDYGRRAKNEKTPNDGNDMSKEIGKGEEQHVNQEAADAAVVLKTKEEIAKRTAEHIQSTIGSSRVAIHEKEELLEKTAEVMSHMAGEVSDQLSKVAKEHTKIAVGSIATALKFKQEVLKQAAQRVKDVSEDVHMATKAKQEILQNVAHDMGKVAGDMATSMAKMAEVAAGVAGGAAAGVATGIAGGFAGGARVHVSGGIHANIHISASASAHAKASAAASAGVGAKASKSVSGNVGNNAEEYAGANGNVHGKAKAGISAGFGISAGAKVAAGIGANAGVGGDAQTNAKAGVGAGIGISGGAKVAGGIGAKAGVGADANANAKAGIGAGVGISGGAKVGADIGAKAGVGGNANAKAGVGAGVGISGGAKVG…
OsZHD6	Os05g0579300	LOC_Os05g50310	TAACCCAAAGCCATCCAGCACTTTGCGAGGTCGCTTTCGTTTCGCCTCCTTCGTCGGCCCCGGACCGGACCGGACAGAGGCATGTCCTGATGGAATTCAGGGGCCATGACGAACCCGTCGACGAGATGGGAGTCGCGTACGGCAGGACGCCACCCTCCTCCTCCTCCTCCCCCGCCGCCTCCGCCTCCGCGGGGAACGGCGCCGGCGCGGCGGAGGTGAGGTACCACGAGTGCCTGCGCAACCACGCCGCGGCGATGGGCGGCCACGTCGTGGACGGATGCAGGGAGTTCATGCCGATGCCGGGGGACGCCGCCGACGCCCTCAAGTGCGCCGCCTGCGGCTGCCACCGCAGCTTCCACCGCAAGGACGACGGGCAGCAGCAGCAGCAGCTGCGCCTGC…	ATGGAATTCAGGGGCCATGACGAACCCGTCGACGAGATGGGAGTCGCGTACGGCAGGACGCCACCCTCCTCCTCCTCCTCCCCCGCCGCCTCCGCCTCCGCGGGGAACGGCGCCGGCGCGGCGGAGGTGAGGTACCACGAGTGCCTGCGCAACCACGCCGCGGCGATGGGCGGCCACGTCGTGGACGGATGCAGGGAGTTCATGCCGATGCCGGGGGACGCCGCCGACGCCCTCAAGTGCGCCGCCTGCGGCTGCCACCGCAGCTTCCACCGCAAGGACGACGGGCAGCAGCAGCAGCAGCTGCGCCTGCTCATCCCGTCCCCGCCCACGCCGCGCGTCCCGCTGCTCATGCCGCCGCCGCAGCCGCAGCCGCACCCGCACCCGCAACACCCCTACCTG…	MEFRGHDEPVDEMGVAYGRTPPSSSSSPAASASAGNGAGAAEVRYHECLRNHAAAMGGHVVDGCREFMPMPGDAADALKCAACGCHRSFHRKDDGQQQQQLRLLIPSPPTPRVPLLMPPPQPQPHPHPQHPYLHPPFPYHHTPSGSGGTTTESSSEERGPPSSSAAAAQGRRKRFRTKFTPEQKEQMLAFAERVGWRMQKQDEALVEQFCAQVGVRRQVFKVWMHNNKSSIGSSSGGGSRRQPQEQQSQQQQQQQ*
OsZHD7	Os02g0706600	LOC_Os02g47770	ATGGAGTACAAGAGATCATCGCATGTGGAGGAGGAGGAAGAGGAGGAAGAAGAGGAGGACGACGAGGAGGAAGACGAGGAGGAGCAAGGTCACCATCAGTACACGACGGCGGCGGCGCAGCAGCAGCTGCACCCGCAGGTTCTTGGCTCGTCGGCTTCCTCGCCGTCGTCGTTGATGGACTCCGCCGCTTTCTCGAGGCCCCTCCTGCCTCCCAACCTGTCGCTCGTGTCGCCGTCGGCGGCGGCGGCGGCGGCGCCCGGTGGATCCTACCTGCATGCGGCTCACCACCATGGGCAGGGAAGAAGGGTGGAGGCGCCTGGTGGGGAGAGCCAGCACCATCTCCAGCGCCATCATGAGCCGGCGAGAAATGGCGTTCTTGGCGGCGTCGCCGGTGCTCAC…	ATGGAGTACAAGAGATCATCGCATGTGGAGGAGGAGGAAGAGGAGGAAGAAGAGGAGGACGACGAGGAGGAAGACGAGGAGGAGCAAGGTCACCATCAGTACACGACGGCGGCGGCGCAGCAGCAGCTGCACCCGCAGGTTCTTGGCTCGTCGGCTTCCTCGCCGTCGTCGTTGATGGACTCCGCCGCTTTCTCGAGGCCCCTCCTGCCTCCCAACCTGTCGCTCGTGTCGCCGTCGGCGGCGGCGGCGGCGGCGCCCGGTGGATCCTACCTGCATGCGGCTCACCACCATGGGCAGGGAAGAAGGGTGGAGGCGCCTGGTGGGGAGAGCCAGCACCATCTCCAGCGCCATCATGAGCCGGCGAGAAATGGCGTTCTTGGCGGCGTCGCCGGTGCTCAC…	MEYKRSSHVEEEEEEEEEEDDEEEDEEEQGHHQYTTAAAQQQLHPQVLGSSASSPSSLMDSAAFSRPLLPPNLSLVSPSAAAAAAPGGSYLHAAHHHGQGRRVEAPGGESQHHLQRHHEPARNGVLGGVAGAHAASTLALVGGGGGGPRGGEGAAGEAPTWRYRECLKNHAARMGAHVLDGCGEFMSSPGDGAAALACAACGCHRSFHRREPAVVAPASLSLCPASASASAAAGLVSLSPSATPTGANSSRLMPLLLAPPHMQKRPPVLPVSPASAPAALAESSSEELRPPPLPSSHPHAHAAAVVAASASAPPGPSKKRFRTKFTAEQKERMREFAHRVGWRIHKPDAAAVDAFCAQVGVSRRVLKGGDTSTALAAKPPFLRAFAAFFGGQFCLSCF*
OsZHD8	Os04g0434500	LOC_Os04g35500	GGTCGCTGCCGCTATCAACACCAACAAACACCGCGCCTCGCCTCGTCTCCTCCGATAGCGACGCCGCCGCCGCCGCCGCCACCGACGCCGGGAGTGACAGCGAGTGAGATCGTCATGATGGATCACCTGAGCCTGGTGCCCTACGAGGGCGGCAGCGCCGGCGGGGGAGGAGGTGGAGGGAAGTACAAGGAGTGCATGCGGAACCACGCGGCGGCGATGGGCGGGCAGGCGTTCGACGGGTGCGGGGAGTACATGCCGGCGTCGCCCGACTCGCTCAAGTGCGCCGCGTGCGGCTGCCACCGCAGCTTCCACCGCCGCGCCGCCGCGGGCATCGGCGGCGGGCCGGTGTTCTTCCGCCCGCCGCCACCGCCGCAGCCGCACTCGCACCACGCCGCGCTG…	ATGATGGATCACCTGAGCCTGGTGCCCTACGAGGGCGGCAGCGCCGGCGGGGGAGGAGGTGGAGGGAAGTACAAGGAGTGCATGCGGAACCACGCGGCGGCGATGGGCGGGCAGGCGTTCGACGGGTGCGGGGAGTACATGCCGGCGTCGCCCGACTCGCTCAAGTGCGCCGCGTGCGGCTGCCACCGCAGCTTCCACCGCCGCGCCGCCGCGGGCATCGGCGGCGGGCCGGTGTTCTTCCGCCCGCCGCCACCGCCGCAGCCGCACTCGCACCACGCCGCGCTGCAGGGCTTCCTCCCGTCGTCCGTGCCGGCGCCGGCGCCGCCGCCGCAGCTCGCGCTGCCGTACCACGCCGTGCCCGCCGCGGCGTGGCACCACGCGGCGGCGGCGGCGGCAGGC…	MMDHLSLVPYEGGSAGGGGGGGKYKECMRNHAAAMGGQAFDGCGEYMPASPDSLKCAACGCHRSFHRRAAAGIGGGPVFFRPPPPPQPHSHHAALQGFLPSSVPAPAPPPQLALPYHAVPAAAWHHAAAAAAGRAGSETPPRMDDFGPGSAGGSGSGGGGIFGRKRFRTKFTPEQKERMREFAEKQGWRINRNDDGALDRFCVEIGVKRHVLKVWMHNHKNQLASSPTSAAAAAAGVMNPGAGIGLGTGLGTGISGDGDGDDDDTDDSPPRAAVSSPSPSPISV*
OsZHD9	Os09g0414600	LOC_Os09g24820	GACGGCCAGGATGGCTGTCAACAGCTGATCGATCGGTGGTTCGGCCGTATCCCACCCCTGCCAACTACCTCGCCATCAGTGAGTAATGGCCAAATTTATGGCCTCTCTCTACTCTCCCTCCATTTACACTCACACTATCTCGTTTCATGTCATCACCTCTGACCTTTTGTGCTAGATGCCCTGCCTCTAGCTAATACTCCCTCCTTCCCTAAATATTTAACGCCGTTAAATTTTTTAAACATGTTTGACCGTTCGTCTTATTCAAAAAAAACTTTTGTGAAATGTGTAAAACTATGTATATACATAAGAGTATATTTAACAATAAATCAAATGATAGAAAAAGAATTAATAATTACTTAAATTTTTTGAATAAGACAAACAGTCAAATATTTTTTAAAA…	ATGGAGGCCATGGACGTCAAGTACAAGCCGCTCGTGTTCCCCAACGGCGCCATCAAGAAGGCGGCGAAGCCGGCGGCGGTGGCGCCTGCGGTGGGCGGCGGCGGAGGGGGAGAGACGGTGTACCGGGAGTGCCTCAAGAACCACGCGGCGAGCCTGGGCGGGCACGCGCTGGACGGGTGCGGGGAGTTCATGCCGTCGCCGGCGGCGAACCCCGCCGACCCGACGTCGCTCAGGTGCGCCGCGTGCGGCTGCCACCGCAACTTCCACCGCCGGCTGCCGGAGGGGTCCCCCCCGCCGCCGCCGCCGCCGGCGCTGCTGCCCGCGCCGCCCATGCCGCCGCACCGCGGGGAGGAGACGCCCGAGGTCCGCCTCCCCGGGGTGGATGGCGACGAGTCCGAC…	MEAMDVKYKPLVFPNGAIKKAAKPAAVAPAVGGGGGGETVYRECLKNHAASLGGHALDGCGEFMPSPAANPADPTSLRCAACGCHRNFHRRLPEGSPPPPPPPALLPAPPMPPHRGEETPEVRLPGVDGDESDSDSDGSEYDDERSVSPPPPPLAAAVAHQVYYPSAPHMLLSLGSSGQAQRLPPQVMSPAAAAAPPPGGGGGGMPRKRFRTKFTAEQKQRMQELSERLGWRLQKRDEAIVDEWCRDIGVGKGVFKVWMHNNKHNYLGGHSARRSASSSSAAAAAAPPFNPPTSPPPPPPPPPHATDFNINGTATAATAAAAATIAAGNHQENGASSPQSA*
OsZHD10	Os08g0438400	LOC_Os08g34010	CTTCTCCTTGTCCTTCTCCCATGGATGATAAAACCCGCGCGGTGAGCTGAGTTGATCTCTCTCTCAAGAACCGAGCGTGCTCTGGCGATGGAGGCCGTCGTCGGCGTCAAGTACAGGCCGGTGGTGTTCCCCAACGGCGGCGCGGCGGCGGCTGCGGCGGGGAAGAGCAAGGCGACGCCGGCGTCGGCGACGGCGGCGGTGTACAGGGAGTGCTTGAAGAATCACGCGGCGAGCTTGGGCGGGCACGCGGTGGATGGGTGCGGGGAGTTCATGCCGTCGCCGGCGGCGGATGCCGCTGATCCGGCGTCGCTCAAGTGCGCCGCGTGTGGGTGCCACCGCAACTTCCACCGCCGGCTCCCCGAGGCGCCGCCCTCCCCGCCTCTCCTCGCGCTGCCTCCG…	ATGGAGGCCGTCGTCGGCGTCAAGTACAGGCCGGTGGTGTTCCCCAACGGCGGCGCGGCGGCGGCTGCGGCGGGGAAGAGCAAGGCGACGCCGGCGTCGGCGACGGCGGCGGTGTACAGGGAGTGCTTGAAGAATCACGCGGCGAGCTTGGGCGGGCACGCGGTGGATGGGTGCGGGGAGTTCATGCCGTCGCCGGCGGCGGATGCCGCTGATCCGGCGTCGCTCAAGTGCGCCGCGTGTGGGTGCCACCGCAACTTCCACCGCCGGCTCCCCGAGGCGCCGCCCTCCCCGCCTCTCCTCGCGCTGCCTCCGCCGCCGCCGCCACCGCCACCGCCACCGCCGCCGCCGCAGCCTCAGCAGCATCTGCCGCGGACCGCGGCGGTGGCGGTGGCGCCGCAG…	MEAVVGVKYRPVVFPNGGAAAAAAGKSKATPASATAAVYRECLKNHAASLGGHAVDGCGEFMPSPAADAADPASLKCAACGCHRNFHRRLPEAPPSPPLLALPPPPPPPPPPPPPPQPQQHLPRTAAVAVAPQLLLHGSHQRREQSPETDRVRGPGHHHDDDAAADDDDSEDSEMSDYDDDRSASPLQAPPPVLSPGYLPSATHMLLSLGSASAPAVAASRPHAAAAAMGPPPPPGAATSASRKRFRTKFSPEQKQRMQALSERLGWRLQKRDEAVVDECCREIGVGKGVFKGQLVLPLSTVITSFVLELIWVCMDNDDDDVLIGVLGGVVF*
OsZHD11	Os03g0718500	LOC_Os03g50920	ATGGAGCAGCAGCAGGAGCGGCCGCGGGAGGTGTACAGGGAGTGCATGCGCAACCACGCGGCGAAGCTGGGGACCTACGCGAACGACGGCTGCTGCGAGTACACCCCCGACGACGGCCACCCGGCGGGCCTGCTCTGCGCGGCGTGCGGCTGCCACCGCAACTTCCACCGGAAGGACTTCCTCGACGGCCGCGCCACCGCCGCCGCCGGAGGGGCGGGAGGCGCCGGCGTCGGCGTCGCGCCAATGCTGCCGGCCCCCGGTGGAGGCGGGCCGCCGGGATACATGCACATGGCGGCGATGGGAGGAGCGGTGGGCGGCGGCGGCGGCGTCGACGGCGGCGGCGGCTCCGGGGGGAGGCGGCGGACGCGGACCAAGTTCACGGAGGAGCAGAAGGCGCGG…	ATGGAGCAGCAGCAGGAGCGGCCGCGGGAGGTGTACAGGGAGTGCATGCGCAACCACGCGGCGAAGCTGGGGACCTACGCGAACGACGGCTGCTGCGAGTACACCCCCGACGACGGCCACCCGGCGGGCCTGCTCTGCGCGGCGTGCGGCTGCCACCGCAACTTCCACCGGAAGGACTTCCTCGACGGCCGCGCCACCGCCGCCGCCGGAGGGGCGGGAGGCGCCGGCGTCGGCGTCGCGCCAATGCTGCCGGCCCCCGGTGGAGGCGGGCCGCCGGGATACATGCACATGGCGGCGATGGGAGGAGCGGTGGGCGGCGGCGGCGGCGTCGACGGCGGCGGCGGCTCCGGGGGGAGGCGGCGGACGCGGACCAAGTTCACGGAGGAGCAGAAGGCGCGG…	MEQQQERPREVYRECMRNHAAKLGTYANDGCCEYTPDDGHPAGLLCAACGCHRNFHRKDFLDGRATAAAGGAGGAGVGVAPMLPAPGGGGPPGYMHMAAMGGAVGGGGGVDGGGGSGGRRRTRTKFTEEQKARMLRFAERLGWRMPKREPGRAPGDDEVARFCREIGVNRQVFKVWMHNHKAGGGGGGGGSGGPGAGGGAQTSSSTTRGGGDVGVGLSPAMGGDGEDDEEVRGSEMCM*
OsMIF1	Os11g0128300	LOC_Os11g03420	AAAGCTTTTCCATTCCTCTCTTCTTCCTCCCTTTCTCCTCCTCGCCACCTAACGTCGTCGACGCTCGCCGGCGGCGAGGTGTGATATCTGTGCGGTGATCATCGATGGGGCCTCAGCAAGACCGGTCGGCGGCCAAGCCGTACGCGAACGGCAGCACGGCGGCGGCGGCGGCGGCGGGGAGGAAGGAGAACAACAAGGTGGTGCGGTACAGGGAGTGCCAGCGCAACCACGCCGCCAGCATCGGCGGCCACGCCGTCGACGGCTGCCGCGAGTTCATGGCGTCGGGCGCCGAGGGCACCGCCGCCGCGCTCCTCTGCGCCGCCTGCGGCTGCCACCGGAGCTTCCACAGGCGAGAGGTGGAGGCCGCCGCCGCCGAATGCGACTGCTCCTCCGACACCT…	ATGGGGCCTCAGCAAGACCGGTCGGCGGCCAAGCCGTACGCGAACGGCAGCACGGCGGCGGCGGCGGCGGCGGGGAGGAAGGAGAACAACAAGGTGGTGCGGTACAGGGAGTGCCAGCGCAACCACGCCGCCAGCATCGGCGGCCACGCCGTCGACGGCTGCCGCGAGTTCATGGCGTCGGGCGCCGAGGGCACCGCCGCCGCGCTCCTCTGCGCCGCCTGCGGCTGCCACCGGAGCTTCCACAGGCGAGAGGTGGAGGCCGCCGCCGCCGAATGCGACTGCTCCTCCGACACCTCCTCCGGCACCGGCCGCCGGTGA	MGPQQDRSAAKPYANGSTAAAAAAGRKENNKVVRYRECQRNHAASIGGHAVDGCREFMASGAEGTAAALLCAACGCHRSFHRREVEAAAAECDCSSDTSSGTGRR*
OsMIF2	Os12g0124500	LOC_Os12g03110	ACCAAAGCTTTTCCATTCCTCTCTTCTTCCTCCCTTTCTCCTCCTCGCCACCTAACGTCGTCGACGCTCGCCGGCGGCGAGGTGTGATCTGTGACCGATCATCGATGGGGCCTCAGCAAGACCGGTCGGCGGCCAAGCCGTACGCGAACGGCAGCACGGCGGCGGCGGCGGCGGCGGGGAGGAAGGAGAACAACAAGGTGGTGCGGTACAGGGAGTGCCAGCGCAACCACGCCGCCAGCATCGGCGGCCACGCCGTCGACGGCTGCCGGGAGTTCATGGCGTCGGGCGCCGATGGCACCGCCGCCGCGCTCCTCTGCGCCGCCTGCGGCTGCCACCAGAGCTTCCACAGGCGAGAGGTGGAGGCCGCCGCGGCCGAATGCGACTGCTCCTCCGACACCT…	ATGGGGCCTCAGCAAGACCGGTCGGCGGCCAAGCCGTACGCGAACGGCAGCACGGCGGCGGCGGCGGCGGCGGGGAGGAAGGAGAACAACAAGGTGGTGCGGTACAGGGAGTGCCAGCGCAACCACGCCGCCAGCATCGGCGGCCACGCCGTCGACGGCTGCCGGGAGTTCATGGCGTCGGGCGCCGATGGCACCGCCGCCGCGCTCCTCTGCGCCGCCTGCGGCTGCCACCAGAGCTTCCACAGGCGAGAGGTGGAGGCCGCCGCGGCCGAATGCGACTGCTCCTCCGACACCTCCTCCGGCACCGGCCGCCGGTGA	MGPQQDRSAAKPYANGSTAAAAAAGRKENNKVVRYRECQRNHAASIGGHAVDGCREFMASGADGTAAALLCAACGCHQSFHRREVEAAAAECDCSSDTSSGTGRR*
OsMIF3	Os09g0414500	LOC_Os09g24810	ATTGCTGCAAAGCTTGGTGCCGAGTGAGAGAGCAGCAAAGCGAGAGTGTGCGTGCGTGGGCGTGTCGCGCCATGATGAAGAGGCTGGTGGTCCTGAGGAGGCGGGAGCCGGCGGTGAGGTTCAGCTGCTGCGGCGTCAGGTACGGCGAGTGCCGCCGCAACCACGCGGCCAGCACCGGCGGCCACGCCGTCGACGGCTGCCGCGAGTTCATCGCCGCCGAGGACGGCGGCGGCGGCAACAGCACAAGCGCCGTGGGCGTCGCCGCGGCGGCGCTCAAGTGCGCCGCCTGCGGCTGCCACCGCAGCTTCCACCGCAGGGTGCAGGTGTACGAGGTGGCCTGGGACGACGACTGCGCCTCCGGCGACACCTCCTCCTCCTCGCCGTCGTCGTCGTCCTCGT…	ATGATGAAGAGGCTGGTGGTCCTGAGGAGGCGGGAGCCGGCGGTGAGGTTCAGCTGCTGCGGCGTCAGGTACGGCGAGTGCCGCCGCAACCACGCGGCCAGCACCGGCGGCCACGCCGTCGACGGCTGCCGCGAGTTCATCGCCGCCGAGGACGGCGGCGGCGGCAACAGCACAAGCGCCGTGGGCGTCGCCGCGGCGGCGCTCAAGTGCGCCGCCTGCGGCTGCCACCGCAGCTTCCACCGCAGGGTGCAGGTGTACGAGGTGGCCTGGGACGACGACTGCGCCTCCGGCGACACCTCCTCCTCCTCGCCGTCGTCGTCGTCCTCGTTGAGCAGCGAGTAG	MMKRLVVLRRREPAVRFSCCGVRYGECRRNHAASTGGHAVDGCREFIAAEDGGGGNSTSAVGVAAAALKCAACGCHRSFHRRVQVYEVAWDDDCASGDTSSSSPSSSSSLSSE*
OsMIF4	Os08g0438100	LOC_Os08g33990	TATAGTAGTGGTGCATGTTTGGCTGTGTTGCAACAGTGAGGTGGAATTGGCTGGACCATCAATTCGGCCAGCCAGAACATTAGCTAGCCCCTCTTAGGTCTTCCATCGGTCGATCTCCCAATCCACAGGGCGTGAATGTATGAAAGGCTCTTGCCATGTGAGAGCTTTATGCATCCATCCATCCATGCACACACGCCATCAAACCTCGCCATTGCCATTGCTATTAGGTACGTTGGTGTAGTCGCGCCAACGTCGAATGAGCTATAATTATCGTCTATCCCGGCTATAAATCTCGATCTCCCTGCACACTGTGTGTGTGCATGATCTCATCGTCTTCTCCTCCAGCTCGATCGATAGATAGATAGTTCGAGCTAAACTGATTGATCTTGCCACGAAAAT…	ATGATGAAGAGGATGGTAATCTTGAGGCGGTGCGAGCCGCCGCCGCCGCAGCCTGCGGCGGCGGTGGTGGCGGCGATGGGAGGTTGCTGCGGGAGGGTGAGGTACGGCGAGTGCAGGCGGAACCACGCGGCGAGGATGGGCGGCCACGCGGTGGACGGGTGCCGCGAGTTCCTCGCCGAGGGGGAGGAGGGCACCGGCGGCGCGCTCCGGTGCGCCGCGTGCGGATGCCACCGCAGCTTCCACCGCCGGGTGGTGGTGGTGCAGCAATGCTGCGCCTGCGACACCGCGGCGGCGGCGGCGGCAGCCGGGGGATGGGAGTGGCGGGACTGCTCGCCGGAGTCGTCCTCCTCGGCGTCCAGCACCACGGCCAGCTAG	MMKRMVILRRCEPPPPQPAAAVVAAMGGCCGRVRYGECRRNHAARMGGHAVDGCREFLAEGEEGTGGALRCAACGCHRSFHRRVVVVQQCCACDTAAAAAAAGGWEWRDCSPESSSSASSTTAS*

## Sheet: Supplementary Table 3
Supplementary Table 3. Domain prediction of ZF-HD family proteins using InterProScan tool
Gene symbol	Protein length (aa)	Database	Accession ID	Domain / Motif Name	Start position (aa)	Stop position (aa)	Match score
OsMIF1	105	PANTHER	PTHR31948	ZINC-FINGER HOMEODOMAIN PROTEIN 2	21	87	7.3e-31
OsMIF1	105	NCBIfam	TIGR01566	ZF-HD homeobox protein Cys/His-rich dimerization domain	34	85	3e-23
OsMIF1	105	Pfam	PF04770	ZF-HD protein dimerisation region	33	85	9.8e-28
OsMIF1	105	ProSiteProfiles	PS51523	Zinc-finger ZF-HD dimerization-type profile.	35	84	26.6978
OsMIF1	105	MobiDBLite	mobidb-lite	consensus disorder prediction	1	29	-
OsMIF2	105	ProSiteProfiles	PS51523	Zinc-finger ZF-HD dimerization-type profile.	35	84	26.2936
OsMIF2	105	NCBIfam	TIGR01566	ZF-HD homeobox protein Cys/His-rich dimerization domain	34	85	3.3e-22
OsMIF2	105	PANTHER	PTHR31948	ZINC-FINGER HOMEODOMAIN PROTEIN 2	21	87	7.3e-30
OsMIF2	105	Pfam	PF04770	ZF-HD protein dimerisation region	33	85	8.5e-27
OsMIF2	105	MobiDBLite	mobidb-lite	consensus disorder prediction	1	29	-
OsMIF3	113	MobiDBLite	mobidb-lite	consensus disorder prediction	100	113	-
OsMIF3	113	MobiDBLite	mobidb-lite	consensus disorder prediction	93	113	-
OsMIF3	113	Pfam	PF04770	ZF-HD protein dimerisation region	22	84	2.6e-19
OsMIF3	113	PANTHER	PTHR31948	ZINC-FINGER HOMEODOMAIN PROTEIN 2	20	100	6.2e-24
OsMIF3	113	ProSiteProfiles	PS51523	Zinc-finger ZF-HD dimerization-type profile.	24	83	23.8862
OsMIF3	113	NCBIfam	TIGR01566	ZF-HD homeobox protein Cys/His-rich dimerization domain	23	82	3.7e-15
OsMIF4	124	ProSiteProfiles	PS51523	Zinc-finger ZF-HD dimerization-type profile.	35	84	25.7489
OsMIF4	124	SignalP_GRAM_POSITIVE	SignalP-TM	SignalP-TM	1	21	-
OsMIF4	124	NCBIfam	TIGR01566	ZF-HD homeobox protein Cys/His-rich dimerization domain	34	83	2.6e-19
OsMIF4	124	PANTHER	PTHR31948	ZINC-FINGER HOMEODOMAIN PROTEIN 2	31	97	2.6e-26
OsMIF4	124	Pfam	PF04770	ZF-HD protein dimerisation region	33	85	1.6e-24
OsMIF4	124	ProSiteProfiles	PS51257	Prokaryotic membrane lipoprotein lipid attachment site profile.	1	29	6
OsZHD1	279	MobiDBLite	mobidb-lite	consensus disorder prediction	168	190	-
OsZHD1	279	Gene3D	G3DSA:1.10.10.60	-	201	275	1.1e-35
OsZHD1	279	Pfam	PF04770	ZF-HD protein dimerisation region	56	107	7.6e-26
OsZHD1	279	FunFam	G3DSA:1.10.10.60:FF:000257	Zinc-finger homeodomain protein 2	206	276	2.2e-36
OsZHD1	279	MobiDBLite	mobidb-lite	consensus disorder prediction	1	47	-
OsZHD1	279	NCBIfam	TIGR01565	homeobox domain, ZF-HD class	215	271	1.4e-22
OsZHD1	279	SUPERFAMILY	SSF46689	Homeodomain-like	206	276	1.13e-20
OsZHD1	279	PANTHER	PTHR31948	ZINC-FINGER HOMEODOMAIN PROTEIN 2	54	273	7.2e-71
OsZHD1	279	ProSiteProfiles	PS51523	Zinc-finger ZF-HD dimerization-type profile.	57	106	27.6467
OsZHD1	279	MobiDBLite	mobidb-lite	consensus disorder prediction	1	13	-
OsZHD1	279	NCBIfam	TIGR01566	ZF-HD homeobox protein Cys/His-rich dimerization domain	56	106	9.4e-26
OsZHD2	290	MobiDBLite	mobidb-lite	consensus disorder prediction	31	59	-
OsZHD2	290	Pfam	PF04770	ZF-HD protein dimerisation region	62	113	3e-26
OsZHD2	290	MobiDBLite	mobidb-lite	consensus disorder prediction	1	59	-
OsZHD2	290	FunFam	G3DSA:1.10.10.60:FF:000257	Zinc-finger homeodomain protein 2	216	287	2.3e-35
OsZHD2	290	NCBIfam	TIGR01566	ZF-HD homeobox protein Cys/His-rich dimerization domain	62	112	3e-26
OsZHD2	290	Gene3D	G3DSA:1.10.10.60	-	214	287	1.5e-34
OsZHD2	290	ProSiteProfiles	PS51523	Zinc-finger ZF-HD dimerization-type profile.	63	112	28.0333
OsZHD2	290	MobiDBLite	mobidb-lite	consensus disorder prediction	1	15	-
OsZHD2	290	SUPERFAMILY	SSF46689	Homeodomain-like	216	287	5.2e-20
OsZHD2	290	PANTHER	PTHR31948	ZINC-FINGER HOMEODOMAIN PROTEIN 2	60	284	2.2e-70
OsZHD2	290	NCBIfam	TIGR01565	homeobox domain, ZF-HD class	226	282	9.5e-22
OsZHD3	294	NCBIfam	TIGR01566	ZF-HD homeobox protein Cys/His-rich dimerization domain	73	123	1.6e-25
OsZHD3	294	PANTHER	PTHR31948	ZINC-FINGER HOMEODOMAIN PROTEIN 2	59	243	2.4e-59
OsZHD3	294	Pfam	PF04770	ZF-HD protein dimerisation region	72	124	5.8e-25
OsZHD3	294	ProSiteProfiles	PS51523	Zinc-finger ZF-HD dimerization-type profile.	74	123	27.5237
OsZHD3	294	MobiDBLite	mobidb-lite	consensus disorder prediction	24	58	-
OsZHD3	294	NCBIfam	TIGR01565	homeobox domain, ZF-HD class	193	242	1e-15
OsZHD3	294	SUPERFAMILY	SSF46689	Homeodomain-like	183	242	1.73e-11
OsZHD3	294	Gene3D	G3DSA:1.10.10.60	-	177	243	4.7e-24
OsZHD4	417	MobiDBLite	mobidb-lite	consensus disorder prediction	36	46	-
OsZHD4	417	MobiDBLite	mobidb-lite	consensus disorder prediction	1	12	-
OsZHD4	417	MobiDBLite	mobidb-lite	consensus disorder prediction	1	22	-
OsZHD4	417	MobiDBLite	mobidb-lite	consensus disorder prediction	31	50	-
OsZHD4	417	MobiDBLite	mobidb-lite	consensus disorder prediction	13	22	-
OsZHD4	417	MobiDBLite	mobidb-lite	consensus disorder prediction	368	417	-
OsZHD4	417	Coils	Coil	Coil	31	51	-
OsZHD4	417	FunFam	G3DSA:1.10.10.60:FF:000257	Zinc-finger homeodomain protein 2	294	364	5.9e-35
OsZHD4	417	NCBIfam	TIGR01566	ZF-HD homeobox protein Cys/His-rich dimerization domain	144	194	3.9e-26
OsZHD4	417	MobiDBLite	mobidb-lite	consensus disorder prediction	281	309	-
OsZHD4	417	NCBIfam	TIGR01565	homeobox domain, ZF-HD class	303	359	2.2e-23
OsZHD4	417	ProSiteProfiles	PS51523	Zinc-finger ZF-HD dimerization-type profile.	145	194	27.7346
OsZHD4	417	MobiDBLite	mobidb-lite	consensus disorder prediction	286	298	-
OsZHD4	417	PANTHER	PTHR31948	ZINC-FINGER HOMEODOMAIN PROTEIN 2	129	361	4.1e-69
OsZHD4	417	SUPERFAMILY	SSF46689	Homeodomain-like	290	364	1.79e-21
OsZHD4	417	Pfam	PF04770	ZF-HD protein dimerisation region	143	195	4.4e-26
OsZHD4	417	MobiDBLite	mobidb-lite	consensus disorder prediction	361	417	-
OsZHD4	417	Gene3D	G3DSA:1.10.10.60	-	290	364	5.2e-34
OsZHD5	1551	ProSiteProfiles	PS51523	Zinc-finger ZF-HD dimerization-type profile.	1359	1405	24.8175
OsZHD5	1551	SUPERFAMILY	SSF46689	Homeodomain-like	1470	1539	1.54e-16
OsZHD5	1551	Gene3D	G3DSA:2.160.10.10	Hexapeptide repeat proteins	845	1015	3.8e-05
OsZHD5	1551	SignalP_EUK	SignalP-noTM	SignalP-noTM	1	26	-
OsZHD5	1551	MobiDBLite	mobidb-lite	consensus disorder prediction	36	60	-
OsZHD5	1551	FunFam	G3DSA:1.10.10.60:FF:000257	Zinc-finger homeodomain protein 2	1465	1539	2.5e-30
OsZHD5	1551	Phobius	SIGNAL_PEPTIDE_H_REGION	Hydrophobic region of a signal peptide.	7	18	-
OsZHD5	1551	TMHMM	TMhelix	Region of a membrane-bound protein predicted to be embedded in the membrane.	4	26	-
OsZHD5	1551	Phobius	SIGNAL_PEPTIDE_C_REGION	C-terminal region of a signal peptide.	19	26	-
OsZHD5	1551	PANTHER	PTHR31948	ZINC-FINGER HOMEODOMAIN PROTEIN 2	1352	1535	1.7e-58
OsZHD5	1551	MobiDBLite	mobidb-lite	consensus disorder prediction	1445	1489	-
OsZHD5	1551	MobiDBLite	mobidb-lite	consensus disorder prediction	1322	1344	-
OsZHD5	1551	Gene3D	G3DSA:1.10.10.60	-	1463	1539	1.8e-28
OsZHD5	1551	TMHMM	TMhelix	Region of a membrane-bound protein predicted to be embedded in the membrane.	196	218	-
OsZHD5	1551	Phobius	SIGNAL_PEPTIDE	Signal peptide region	1	26	-
OsZHD5	1551	Phobius	NON_CYTOPLASMIC_DOMAIN	Region of a membrane-bound protein predicted to be outside the membrane, in the extracellular region.	27	1551	-
OsZHD5	1551	Pfam	PF04770	ZF-HD protein dimerisation region	1357	1405	2.7e-19
OsZHD5	1551	NCBIfam	TIGR01566	ZF-HD homeobox protein Cys/His-rich dimerization domain	1358	1405	5.3e-20
OsZHD5	1551	Coils	Coil	Coil	140	160	-
OsZHD5	1551	NCBIfam	TIGR01565	homeobox domain, ZF-HD class	1479	1534	1.4e-18
OsZHD5	1551	Phobius	SIGNAL_PEPTIDE_N_REGION	N-terminal region of a signal peptide.	1	6	-
OsZHD6	255	Pfam	PF04770	ZF-HD protein dimerisation region	43	93	2.4e-22
OsZHD6	255	MobiDBLite	mobidb-lite	consensus disorder prediction	139	153	-
OsZHD6	255	ProSiteProfiles	PS51523	Zinc-finger ZF-HD dimerization-type profile.	45	93	24.5188
OsZHD6	255	MobiDBLite	mobidb-lite	consensus disorder prediction	106	181	-
OsZHD6	255	NCBIfam	TIGR01566	ZF-HD homeobox protein Cys/His-rich dimerization domain	44	93	1.5e-20
OsZHD6	255	MobiDBLite	mobidb-lite	consensus disorder prediction	240	255	-
OsZHD6	255	NCBIfam	TIGR01565	homeobox domain, ZF-HD class	172	228	1.6e-22
OsZHD6	255	MobiDBLite	mobidb-lite	consensus disorder prediction	1	35	-
OsZHD6	255	PANTHER	PTHR31948	ZINC-FINGER HOMEODOMAIN PROTEIN 2	29	229	6.8e-69
OsZHD6	255	MobiDBLite	mobidb-lite	consensus disorder prediction	226	255	-
OsZHD6	255	MobiDBLite	mobidb-lite	consensus disorder prediction	106	126	-
OsZHD6	255	MobiDBLite	mobidb-lite	consensus disorder prediction	21	35	-
OsZHD6	255	FunFam	G3DSA:1.10.10.60:FF:000257	Zinc-finger homeodomain protein 2	161	233	1.3e-36
OsZHD6	255	Gene3D	G3DSA:1.10.10.60	-	158	236	3.5e-34
OsZHD6	255	SUPERFAMILY	SSF46689	Homeodomain-like	160	230	6.14e-20
OsZHD7	398	Pfam	PF04770	ZF-HD protein dimerisation region	161	212	4.1e-22
OsZHD7	398	ProSiteProfiles	PS51523	Zinc-finger ZF-HD dimerization-type profile.	163	211	25.4853
OsZHD7	398	MobiDBLite	mobidb-lite	consensus disorder prediction	264	320	-
OsZHD7	398	NCBIfam	TIGR01565	homeobox domain, ZF-HD class	318	367	1.1e-15
OsZHD7	398	SUPERFAMILY	SSF46689	Homeodomain-like	312	367	4.66e-12
OsZHD7	398	MobiDBLite	mobidb-lite	consensus disorder prediction	271	283	-
OsZHD7	398	Gene3D	G3DSA:1.10.10.60	-	304	368	2e-22
OsZHD7	398	Coils	Coil	Coil	5	29	-
OsZHD7	398	PANTHER	PTHR31948	ZINC-FINGER HOMEODOMAIN PROTEIN 2	145	367	1.4e-53
OsZHD7	398	MobiDBLite	mobidb-lite	consensus disorder prediction	301	312	-
OsZHD7	398	MobiDBLite	mobidb-lite	consensus disorder prediction	1	60	-
OsZHD7	398	MobiDBLite	mobidb-lite	consensus disorder prediction	50	60	-
OsZHD7	398	MobiDBLite	mobidb-lite	consensus disorder prediction	10	28	-
OsZHD7	398	NCBIfam	TIGR01566	ZF-HD homeobox protein Cys/His-rich dimerization domain	162	211	4.4e-22
OsZHD7	398	MobiDBLite	mobidb-lite	consensus disorder prediction	91	118	-
OsZHD8	284	NCBIfam	TIGR01566	ZF-HD homeobox protein Cys/His-rich dimerization domain	23	69	3.4e-20
OsZHD8	284	FunFam	G3DSA:1.10.10.60:FF:000257	Zinc-finger homeodomain protein 2	158	225	3.9e-31
OsZHD8	284	MobiDBLite	mobidb-lite	consensus disorder prediction	149	162	-
OsZHD8	284	Gene3D	G3DSA:1.10.10.60	-	149	227	1.7e-32
OsZHD8	284	MobiDBLite	mobidb-lite	consensus disorder prediction	132	171	-
OsZHD8	284	Pfam	PF04770	ZF-HD protein dimerisation region	23	69	2.9e-19
OsZHD8	284	NCBIfam	TIGR01565	homeobox domain, ZF-HD class	164	221	1.4e-22
OsZHD8	284	ProSiteProfiles	PS51523	Zinc-finger ZF-HD dimerization-type profile.	24	69	26.0476
OsZHD8	284	MobiDBLite	mobidb-lite	consensus disorder prediction	258	267	-
OsZHD8	284	MobiDBLite	mobidb-lite	consensus disorder prediction	270	284	-
OsZHD8	284	PANTHER	PTHR31948	ZINC-FINGER HOMEODOMAIN PROTEIN 2	23	221	8.1e-56
OsZHD8	284	MobiDBLite	mobidb-lite	consensus disorder prediction	245	284	-
OsZHD8	284	MobiDBLite	mobidb-lite	consensus disorder prediction	245	257	-
OsZHD8	284	SUPERFAMILY	SSF46689	Homeodomain-like	152	222	3.68e-18
OsZHD9	341	MobiDBLite	mobidb-lite	consensus disorder prediction	274	287	-
OsZHD9	341	MobiDBLite	mobidb-lite	consensus disorder prediction	180	207	-
OsZHD9	341	SUPERFAMILY	SSF46689	Homeodomain-like	198	265	1.85e-16
OsZHD9	341	MobiDBLite	mobidb-lite	consensus disorder prediction	128	143	-
OsZHD9	341	NCBIfam	TIGR01565	homeobox domain, ZF-HD class	207	263	4.9e-19
OsZHD9	341	PANTHER	PTHR31948	ZINC-FINGER HOMEODOMAIN PROTEIN 2	37	265	7.7e-60
OsZHD9	341	Pfam	PF04770	ZF-HD protein dimerisation region	39	91	2.2e-24
OsZHD9	341	FunFam	G3DSA:1.10.10.60:FF:000257	Zinc-finger homeodomain protein 2	201	267	1.2e-30
OsZHD9	341	ProSiteProfiles	PS51523	Zinc-finger ZF-HD dimerization-type profile.	41	92	27.7522
OsZHD9	341	MobiDBLite	mobidb-lite	consensus disorder prediction	93	154	-
OsZHD9	341	MobiDBLite	mobidb-lite	consensus disorder prediction	95	113	-
OsZHD9	341	NCBIfam	TIGR01566	ZF-HD homeobox protein Cys/His-rich dimerization domain	41	91	1.8e-26
OsZHD9	341	Gene3D	G3DSA:1.10.10.60	-	198	267	8.4e-30
OsZHD9	341	MobiDBLite	mobidb-lite	consensus disorder prediction	269	315	-
OsZHD9	341	MobiDBLite	mobidb-lite	consensus disorder prediction	288	304	-
OsZHD10	332	MobiDBLite	mobidb-lite	consensus disorder prediction	223	244	-
OsZHD10	332	MobiDBLite	mobidb-lite	consensus disorder prediction	137	196	-
OsZHD10	332	ProSiteProfiles	PS51523	Zinc-finger ZF-HD dimerization-type profile.	39	90	27.4183
OsZHD10	332	NCBIfam	TIGR01566	ZF-HD homeobox protein Cys/His-rich dimerization domain	39	89	2.6e-26
OsZHD10	332	Gene3D	G3DSA:1.10.10.60	-	235	293	1.1e-21
OsZHD10	332	SUPERFAMILY	SSF46689	Homeodomain-like	230	292	6.72e-10
OsZHD10	332	PANTHER	PTHR31948	ZINC-FINGER HOMEODOMAIN PROTEIN 2	33	292	1.9e-53
OsZHD10	332	MobiDBLite	mobidb-lite	consensus disorder prediction	91	124	-
OsZHD10	332	MobiDBLite	mobidb-lite	consensus disorder prediction	92	118	-
OsZHD10	332	Pfam	PF04770	ZF-HD protein dimerisation region	38	89	1.7e-24
OsZHD10	332	SUPERFAMILY	SSF101447	Formin homology 2 domain (FH2 domain)	106	114	2.62e-06
OsZHD10	332	MobiDBLite	mobidb-lite	consensus disorder prediction	163	180	-
OsZHD10	332	MobiDBLite	mobidb-lite	consensus disorder prediction	141	162	-
OsZHD11	238	Pfam	PF04770	ZF-HD protein dimerisation region	11	59	2e-18
OsZHD11	238	SUPERFAMILY	SSF46689	Homeodomain-like	106	182	4.9e-16
OsZHD11	238	MobiDBLite	mobidb-lite	consensus disorder prediction	183	238	-
OsZHD11	238	PANTHER	PTHR31948	ZINC-FINGER HOMEODOMAIN PROTEIN 2	10	181	4.2e-48
OsZHD11	238	MobiDBLite	mobidb-lite	consensus disorder prediction	183	200	-
OsZHD11	238	Gene3D	G3DSA:1.10.10.60	-	108	185	6e-32
OsZHD11	238	ProSiteProfiles	PS51523	Zinc-finger ZF-HD dimerization-type profile.	12	59	21.6193
OsZHD11	238	NCBIfam	TIGR01566	ZF-HD homeobox protein Cys/His-rich dimerization domain	12	59	1.5e-16
OsZHD11	238	NCBIfam	TIGR01565	homeobox domain, ZF-HD class	120	181	8.5e-23

## Sheet: Supplementary Table 4
Supplementary Table 4. Genotype of OsMIF1 and OsMIF2 knock-out lines (T0 generation)
T0 line	Target gene	Sequence of WT and mutation	Type	Indel frequency
WT	OsMIF1	GCGGCCAAGCCGTACGC-GAACGG	WT
	OsMIF2	GCGGCCAAGCCGTACGC-GAACGG	WT
OsMIF-1	OsMIF1	*****************A******	Ins	0.658
	OsMIF2	*****************T******	Ins	0.581
OsMIF-3	OsMIF1	*****************C******	Ins	0.622
	OsMIF2	************************	WT	0.234
OsMIF-4	OsMIF1	*****************T******	Ins	0.998
	OsMIF2	************************	WT	0.209
OsMIF-5	OsMIF1	*****************C****** *****************A******	Ins	0.998
	OsMIF2	*****************C******	Ins	0.647
OsMIF-6	OsMIF1	*****************T******	Ins	0.614
	OsMIF2	*****************C******	Ins	0.655
OsMIF-7	OsMIF1	************************	WT	0.256
	OsMIF2	*****************T******	Ins	0.649
OsMIF-9	OsMIF1	************************	WT	0.164
	OsMIF2	**********----**********	Del	0.573
OsMIF-12	OsMIF1	*****************C****** *****************T******	Ins	0.999
	OsMIF2	**************--********	Del	0.732

## Sheet: Supplementary Table 5
Supplementary Table 5. Genotype of OsMIF1 and OsMIF2 knock-out lines (T1 generation)
T0 line	T1 line	Target gene	Sequence of WT and mutation	Indel frequency
WT		OsMIF1	GCGGCCAAGCCGTACGC-GAACGG
		OsMIF2	GCGGCCAAGCCGTACGC-GAACGG
OsMIF-6	1	OsMIF1	************************	0.001
		OsMIF2	*****************C******	0.536
	2	OsMIF1	*****************T******	0.503
		OsMIF2	************************	0.024
	3	OsMIF1	*****************T******	1
		OsMIF2	************************	0.001
	4	OsMIF1	************************	0.2
		OsMIF2	*****************C******	0.989
	5	OsMIF1	*****************T******	0.634
		OsMIF2	*****************C******	0.999
	6	OsMIF1	*****************T******	0.52
		OsMIF2	*****************C******	0.539
	7	OsMIF1	*****************T******	0.6
		OsMIF2	*****************C******	1
	8	OsMIF1	*****************T******	0.524
		OsMIF2	*****************C******	0.535
	9	OsMIF1	************************	0.224
		OsMIF2	*****************C******	0.658
	10	OsMIF1	*****************T******	0.999
		OsMIF2	*****************C******	0.549

## Sheet: Supplementary Table 6
Supplementary Table 6. Genotype of OsMIF1 and OsMIF2 knock-out lines (T2 generation)
T0 line	T1 line	Type		Number of plant
		OsMIF1	OsMIF2
OsMIF-6	1	WT	WT	4
		WT	Homo	3
	5	WT	Homo	4
		Hetero	Homo	6
		Homo	Homo	1
	6	WT	WT	1
		Homo	WT	1
		Homo	Hetero	1
		WT	Homo	1
		Hetero	Homo	1
		Homo	Homo	1
	10	Homo	WT	5
		Homo	Hetero	10
		Homo	Homo	2

## Sheet: Supplementary Table 7
Supplementary Table 7. RNA-seq statistics
Developing panicle (10 cm)
Sample_ID	Yield(Bases)_R1	Yield(Bases)_R2	Reads_R1	Reads_R2	Q30_R1 (%)	Q30_R2 (%)	Mean Quality Score_R1	Mean Quality Score_R2
NT	4135415104	4135415104	40944704	40944704	95.44	91.43	39.11	38.12
osmif1	4030171185	4030171185	39902685	39902685	95.8	92.41	39.18	38.35
osmif2	5206694329	5206694329	51551429	51551429	95.75	93.2	39.18	38.54
osmif1/osmif2	4489064786	4489064786	44446186	44446186	95.52	91.62	39.13	38.16
Immature seed (14 DAG)
Sample_ID	Yield(Bases)_R1	Yield(Bases)_R2	Reads_R1	Reads_R2	Q30_R1 (%)	Q30_R2 (%)	Mean Quality Score(PF)_R1	Mean Quality Score(PF)_R2
NT	2769986004	2769986004	27425604	27425604	93.6	87.02	35.9	34.51
osmif1	2558648352	2558648352	25333152	25333152	93.28	87.15	35.83	34.54
osmif2	2976635640	2976635640	29471640	29471640	93.48	88.57	35.87	34.83
osmif1/osmif2	3439466928	3439466928	34054128	34054128	93.88	87.41	35.95	34.53

## Sheet: Supplementary Table 8
Supplementary Table 8. STRING-based KEGG pathway annotation of DEGs in 10-cm developing panicles of the mutants
#node	identifier	category	term ID	term description
A0A0N7KEW3	39947.A0A0N7KEW3	KEGG	map00942	Anthocyanin biosynthesis
A0A0N7KKV2	39947.A0A0N7KKV2	KEGG	map00460	Cyanoamino acid metabolism
A0A0N7KKV2	39947.A0A0N7KKV2	KEGG	map01100	Metabolic pathways
A0A0N7KKV2	39947.A0A0N7KKV2	KEGG	map01110	Biosynthesis of secondary metabolites
A0A0P0V4T1	39947.A0A0P0V4T1	KEGG	map00460	Cyanoamino acid metabolism
A0A0P0V4T1	39947.A0A0P0V4T1	KEGG	map00500	Starch and sucrose metabolism
A0A0P0V4T1	39947.A0A0P0V4T1	KEGG	map01100	Metabolic pathways
A0A0P0V4T1	39947.A0A0P0V4T1	KEGG	map01110	Biosynthesis of secondary metabolites
A0A0P0W3S9	39947.A0A0P0W3S9	KEGG	map04075	Plant hormone signal transduction
A0A0P0WF97	39947.A0A0P0WF97	KEGG	map04016	MAPK signaling pathway - plant
A0A0P0WI13	39947.A0A0P0WI13	KEGG	map00564	Glycerophospholipid metabolism
A0A0P0WI13	39947.A0A0P0WI13	KEGG	map00592	alpha-Linolenic acid metabolism
A0A0P0WI13	39947.A0A0P0WI13	KEGG	map01100	Metabolic pathways
A0A0P0WI13	39947.A0A0P0WI13	KEGG	map01110	Biosynthesis of secondary metabolites
A0A0P0WJ05	39947.A0A0P0WJ05	KEGG	map04016	MAPK signaling pathway - plant
A0A0P0WLF6	39947.A0A0P0WLF6	KEGG	map00040	Pentose and glucuronate interconversions
A0A0P0WLF6	39947.A0A0P0WLF6	KEGG	map01100	Metabolic pathways
A0A0P0WML4	39947.A0A0P0WML4	KEGG	map00480	Glutathione metabolism
A0A0P0WML4	39947.A0A0P0WML4	KEGG	map01100	Metabolic pathways
A0A0P0WUI3	39947.A0A0P0WUI3	KEGG	map00592	alpha-Linolenic acid metabolism
A0A0P0WUI3	39947.A0A0P0WUI3	KEGG	map01110	Biosynthesis of secondary metabolites
A0A0P0WV01	39947.A0A0P0WV01	KEGG	map00592	alpha-Linolenic acid metabolism
A0A0P0WV01	39947.A0A0P0WV01	KEGG	map01110	Biosynthesis of secondary metabolites
A0A0P0X3P6	39947.A0A0P0X3P6	KEGG	map01110	Biosynthesis of secondary metabolites
A0A0P0X9S9	39947.A0A0P0X9S9	KEGG	map00906	Carotenoid biosynthesis
A0A0P0X9S9	39947.A0A0P0X9S9	KEGG	map01100	Metabolic pathways
A0A0P0X9S9	39947.A0A0P0X9S9	KEGG	map01110	Biosynthesis of secondary metabolites
A0A0P0X9T1	39947.A0A0P0X9T1	KEGG	map00906	Carotenoid biosynthesis
A0A0P0X9T1	39947.A0A0P0X9T1	KEGG	map01100	Metabolic pathways
A0A0P0X9T1	39947.A0A0P0X9T1	KEGG	map01110	Biosynthesis of secondary metabolites
A0A0P0XJT4	39947.A0A0P0XJT4	KEGG	map01110	Biosynthesis of secondary metabolites
A0A0P0XKI8	39947.A0A0P0XKI8	KEGG	map00940	Phenylpropanoid biosynthesis
A0A0P0XKI8	39947.A0A0P0XKI8	KEGG	map01100	Metabolic pathways
A0A0P0XKI8	39947.A0A0P0XKI8	KEGG	map01110	Biosynthesis of secondary metabolites
A0A0P0XZC3	39947.A0A0P0XZC3	KEGG	map04626	Plant-pathogen interaction
A0A0P0Y8U6	39947.A0A0P0Y8U6	KEGG	map03008	Ribosome biogenesis in eukaryotes
A0A0P0Y8U6	39947.A0A0P0Y8U6	KEGG	map03013	RNA transport
ADC2	39947.Q7XRA1	KEGG	map00330	Arginine and proline metabolism
ADC2	39947.Q7XRA1	KEGG	map01100	Metabolic pathways
AMT1-2	39947.Q6K9G1	KEGG	map03018	RNA degradation
AMY1.3	39947.P27933	KEGG	map00500	Starch and sucrose metabolism
AMY1.3	39947.P27933	KEGG	map01100	Metabolic pathways
AMY1.3	39947.P27933	KEGG	map01110	Biosynthesis of secondary metabolites
APY3	39947.Q2QYE1	KEGG	map00230	Purine metabolism
APY3	39947.Q2QYE1	KEGG	map00240	Pyrimidine metabolism
APY3	39947.Q2QYE1	KEGG	map01100	Metabolic pathways
ARD1	39947.A1L4T4	KEGG	map00270	Cysteine and methionine metabolism
ARD1	39947.A1L4T4	KEGG	map01100	Metabolic pathways
ARGOS	39947.Q7X6L2	KEGG	map00480	Glutathione metabolism
ARGOS	39947.Q7X6L2	KEGG	map01100	Metabolic pathways
B7F946_ORYSJ	39947.B7F946	KEGG	map00520	Amino sugar and nucleotide sugar metabolism
B7F946_ORYSJ	39947.B7F946	KEGG	map01100	Metabolic pathways
B9FBW3_ORYSJ	39947.B9FBW3	KEGG	map02010	ABC transporters
B9GDL8_ORYSJ	39947.B9GDL8	KEGG	map01100	Metabolic pathways
BGLU27	39947.Q84YK7	KEGG	map00460	Cyanoamino acid metabolism
BGLU27	39947.Q84YK7	KEGG	map00500	Starch and sucrose metabolism
BGLU27	39947.Q84YK7	KEGG	map00940	Phenylpropanoid biosynthesis
BGLU27	39947.Q84YK7	KEGG	map01100	Metabolic pathways
BGLU27	39947.Q84YK7	KEGG	map01110	Biosynthesis of secondary metabolites
BGLU30	39947.Q0J0N4	KEGG	map00460	Cyanoamino acid metabolism
BGLU30	39947.Q0J0N4	KEGG	map00500	Starch and sucrose metabolism
BGLU30	39947.Q0J0N4	KEGG	map00940	Phenylpropanoid biosynthesis
BGLU30	39947.Q0J0N4	KEGG	map01100	Metabolic pathways
BGLU30	39947.Q0J0N4	KEGG	map01110	Biosynthesis of secondary metabolites
BKI1	39947.Q67J19	KEGG	map04075	Plant hormone signal transduction
C7J6F7_ORYSJ	39947.C7J6F7	KEGG	map03030	DNA replication
C7J6F7_ORYSJ	39947.C7J6F7	KEGG	map03420	Nucleotide excision repair
C7J6F7_ORYSJ	39947.C7J6F7	KEGG	map03430	Mismatch repair
C7J6F7_ORYSJ	39947.C7J6F7	KEGG	map03440	Homologous recombination
CCD7	39947.Q7XU29	KEGG	map00906	Carotenoid biosynthesis
CCD7	39947.Q7XU29	KEGG	map01110	Biosynthesis of secondary metabolites
CCD8A	39947.Q93VD5	KEGG	map00906	Carotenoid biosynthesis
CCD8A	39947.Q93VD5	KEGG	map01110	Biosynthesis of secondary metabolites
F3H-2	39947.Q8W2X5	KEGG	map01110	Biosynthesis of secondary metabolites
G1L2	39947.Q652I1	KEGG	map04016	MAPK signaling pathway - plant
G1L2	39947.Q652I1	KEGG	map04626	Plant-pathogen interaction
G1L3	39947.Q0DZF3	KEGG	map04016	MAPK signaling pathway - plant
G1L3	39947.Q0DZF3	KEGG	map04626	Plant-pathogen interaction
G1L5	39947.Q7XDD0	KEGG	map04016	MAPK signaling pathway - plant
G1L5	39947.Q7XDD0	KEGG	map04626	Plant-pathogen interaction
G1L7	39947.Q941W1	KEGG	map04016	MAPK signaling pathway - plant
G1L7	39947.Q941W1	KEGG	map04075	Plant hormone signal transduction
G1L7	39947.Q941W1	KEGG	map04626	Plant-pathogen interaction
G1L8	39947.Q6ATW6	KEGG	map04016	MAPK signaling pathway - plant
G1L8	39947.Q6ATW6	KEGG	map04075	Plant hormone signal transduction
G1L8	39947.Q6ATW6	KEGG	map04626	Plant-pathogen interaction
G1L9	39947.Q5W659	KEGG	map04016	MAPK signaling pathway - plant
G1L9	39947.Q5W659	KEGG	map04075	Plant hormone signal transduction
G1L9	39947.Q5W659	KEGG	map04626	Plant-pathogen interaction
GA2OX3	39947.Q8S0S6	KEGG	map00904	Diterpenoid biosynthesis
GA2OX3	39947.Q8S0S6	KEGG	map01110	Biosynthesis of secondary metabolites
GLU3	39947.Q7XUK4	KEGG	map00500	Starch and sucrose metabolism
GLU3	39947.Q7XUK4	KEGG	map01100	Metabolic pathways
H2KW63_ORYSJ	39947.H2KW63	KEGG	map00940	Phenylpropanoid biosynthesis
HSFB4A	39947.Q6Z9R8	KEGG	map05134	Legionellosis
HSFB4B	39947.Q7XHZ0	KEGG	map05134	Legionellosis
NAC8	39947.Q7X7J4	KEGG	map03030	DNA replication
NAC8	39947.Q7X7J4	KEGG	map03420	Nucleotide excision repair
NAC8	39947.Q7X7J4	KEGG	map03430	Mismatch repair
NAC8	39947.Q7X7J4	KEGG	map03440	Homologous recombination
O49825_ORYSJ	39947.O49825	KEGG	map00520	Amino sugar and nucleotide sugar metabolism
O49825_ORYSJ	39947.O49825	KEGG	map01100	Metabolic pathways
OJ1134_F06.17	39947.Q6K3T2	KEGG	map04626	Plant-pathogen interaction
OsHAP3D-2	39947.Q942Y5	KEGG	map05152	Tuberculosis
OsJ_23394	39947.Q6YU51	KEGG	map00730	Thiamine metabolism
OsJ_23394	39947.Q6YU51	KEGG	map00900	Terpenoid backbone biosynthesis
OsJ_23394	39947.Q6YU51	KEGG	map01100	Metabolic pathways
OsJ_23394	39947.Q6YU51	KEGG	map01110	Biosynthesis of secondary metabolites
P0028E10.7	39947.Q9AS85	KEGG	map00514	Other types of O-glycan biosynthesis
P0028E10.7	39947.Q9AS85	KEGG	map01100	Metabolic pathways
PDC1	39947.Q0DHF6	KEGG	map00010	Glycolysis / Gluconeogenesis
PDC1	39947.Q0DHF6	KEGG	map01100	Metabolic pathways
PDC1	39947.Q0DHF6	KEGG	map01110	Biosynthesis of secondary metabolites
PRX112	39947.Q0D3N0	KEGG	map00940	Phenylpropanoid biosynthesis
PRX112	39947.Q0D3N0	KEGG	map01100	Metabolic pathways
PRX112	39947.Q0D3N0	KEGG	map01110	Biosynthesis of secondary metabolites
Q0D3V0_ORYSJ	39947.Q0D3V0	KEGG	map00906	Carotenoid biosynthesis
Q0D3V0_ORYSJ	39947.Q0D3V0	KEGG	map01100	Metabolic pathways
Q0D3V0_ORYSJ	39947.Q0D3V0	KEGG	map01110	Biosynthesis of secondary metabolites
Q0D8F9_ORYSJ	39947.Q0D8F9	KEGG	map04075	Plant hormone signal transduction
Q0D9D9_ORYSJ	39947.Q0D9D9	KEGG	map01100	Metabolic pathways
Q0DGS3_ORYSJ	39947.Q0DGS3	KEGG	map00904	Diterpenoid biosynthesis
Q0DGS3_ORYSJ	39947.Q0DGS3	KEGG	map01110	Biosynthesis of secondary metabolites
Q0DGW8_ORYSJ	39947.Q0DGW8	KEGG	map04141	Protein processing in endoplasmic reticulum
Q0DGW8_ORYSJ	39947.Q0DGW8	KEGG	map04145	Phagosome
Q0DVD9_ORYSJ	39947.Q0DVD9	KEGG	map00480	Glutathione metabolism
Q0DVD9_ORYSJ	39947.Q0DVD9	KEGG	map01100	Metabolic pathways
Q0E4S8_ORYSJ	39947.Q0E4S8	KEGG	map00270	Cysteine and methionine metabolism
Q0E4S8_ORYSJ	39947.Q0E4S8	KEGG	map00920	Sulfur metabolism
Q0E4S8_ORYSJ	39947.Q0E4S8	KEGG	map01100	Metabolic pathways
Q0E4S8_ORYSJ	39947.Q0E4S8	KEGG	map04122	Sulfur relay system
Q0IM00_ORYSJ	39947.Q0IM00	KEGG	map04075	Plant hormone signal transduction
Q0IPL3_ORYSJ	39947.Q0IPL3	KEGG	map00630	Glyoxylate and dicarboxylate metabolism
Q0IPL3_ORYSJ	39947.Q0IPL3	KEGG	map01100	Metabolic pathways
Q0IPL3_ORYSJ	39947.Q0IPL3	KEGG	map01110	Biosynthesis of secondary metabolites
Q0IPL3_ORYSJ	39947.Q0IPL3	KEGG	map01200	Carbon metabolism
Q0IPU4_ORYSJ	39947.Q0IPU4	KEGG	map04626	Plant-pathogen interaction
Q0J4E6_ORYSJ	39947.Q0J4E6	KEGG	map00520	Amino sugar and nucleotide sugar metabolism
Q0J4E6_ORYSJ	39947.Q0J4E6	KEGG	map01100	Metabolic pathways
Q0J9G5_ORYSJ	39947.Q0J9G5	KEGG	map04075	Plant hormone signal transduction
Q0JF91_ORYSJ	39947.Q0JF91	KEGG	map00860	Porphyrin and chlorophyll metabolism
Q0JF91_ORYSJ	39947.Q0JF91	KEGG	map01100	Metabolic pathways
Q0JF91_ORYSJ	39947.Q0JF91	KEGG	map01110	Biosynthesis of secondary metabolites
Q0JK34_ORYSJ	39947.Q0JK34	KEGG	map04016	MAPK signaling pathway - plant
Q0JK36_ORYSJ	39947.Q0JK36	KEGG	map04016	MAPK signaling pathway - plant
Q10A97_ORYSJ	39947.Q10A97	KEGG	map04016	MAPK signaling pathway - plant
Q10A97_ORYSJ	39947.Q10A97	KEGG	map04075	Plant hormone signal transduction
Q10AD8_ORYSJ	39947.Q10AD8	KEGG	map03030	DNA replication
Q10AD8_ORYSJ	39947.Q10AD8	KEGG	map03420	Nucleotide excision repair
Q10AD8_ORYSJ	39947.Q10AD8	KEGG	map03430	Mismatch repair
Q10AD8_ORYSJ	39947.Q10AD8	KEGG	map03440	Homologous recombination
Q10C96_ORYSJ	39947.Q10C96	KEGG	map04075	Plant hormone signal transduction
Q10EQ9_ORYSJ	39947.Q10EQ9	KEGG	map00940	Phenylpropanoid biosynthesis
Q10EQ9_ORYSJ	39947.Q10EQ9	KEGG	map01100	Metabolic pathways
Q10EQ9_ORYSJ	39947.Q10EQ9	KEGG	map01110	Biosynthesis of secondary metabolites
Q10FD6_ORYSJ	39947.Q10FD6	KEGG	map00010	Glycolysis / Gluconeogenesis
Q10FD6_ORYSJ	39947.Q10FD6	KEGG	map00051	Fructose and mannose metabolism
Q10FD6_ORYSJ	39947.Q10FD6	KEGG	map00052	Galactose metabolism
Q10FD6_ORYSJ	39947.Q10FD6	KEGG	map00500	Starch and sucrose metabolism
Q10FD6_ORYSJ	39947.Q10FD6	KEGG	map00520	Amino sugar and nucleotide sugar metabolism
Q10FD6_ORYSJ	39947.Q10FD6	KEGG	map01100	Metabolic pathways
Q10FD6_ORYSJ	39947.Q10FD6	KEGG	map01110	Biosynthesis of secondary metabolites
Q10FD6_ORYSJ	39947.Q10FD6	KEGG	map01200	Carbon metabolism
Q10MY3_ORYSJ	39947.Q10MY3	KEGG	map01110	Biosynthesis of secondary metabolites
Q10SI2_ORYSJ	39947.Q10SI2	KEGG	map01110	Biosynthesis of secondary metabolites
Q2QNZ3_ORYSJ	39947.Q2QNZ3	KEGG	map01100	Metabolic pathways
Q2QNZ6_ORYSJ	39947.Q2QNZ6	KEGG	map01100	Metabolic pathways
Q2QT07_ORYSJ	39947.Q2QT07	KEGG	map02010	ABC transporters
Q2R2T6_ORYSJ	39947.Q2R2T6	KEGG	map00740	Riboflavin metabolism
Q2R2T6_ORYSJ	39947.Q2R2T6	KEGG	map01100	Metabolic pathways
Q337L7_ORYSJ	39947.Q337L7	KEGG	map04075	Plant hormone signal transduction
Q53Q71_ORYSJ	39947.Q53Q71	KEGG	map04712	Circadian rhythm - plant
Q5JMX7_ORYSJ	39947.Q5JMX7	KEGG	map04626	Plant-pathogen interaction
Q5N8F6_ORYSJ	39947.Q5N8F6	KEGG	map04016	MAPK signaling pathway - plant
Q5QLC8_ORYSJ	39947.Q5QLC8	KEGG	map01110	Biosynthesis of secondary metabolites
Q5VNF2_ORYSJ	39947.Q5VNF2	KEGG	map00960	Tropane, piperidine and pyridine alkaloid biosynthesis
Q5VNF2_ORYSJ	39947.Q5VNF2	KEGG	map01100	Metabolic pathways
Q5VNF2_ORYSJ	39947.Q5VNF2	KEGG	map01110	Biosynthesis of secondary metabolites
Q5VRN2_ORYSJ	39947.Q5VRN2	KEGG	map03010	Ribosome
Q5Z5T3_ORYSJ	39947.Q5Z5T3	KEGG	map00053	Ascorbate and aldarate metabolism
Q5Z5T3_ORYSJ	39947.Q5Z5T3	KEGG	map01100	Metabolic pathways
Q5Z6A9_ORYSJ	39947.Q5Z6A9	KEGG	map00270	Cysteine and methionine metabolism
Q5Z6A9_ORYSJ	39947.Q5Z6A9	KEGG	map00920	Sulfur metabolism
Q5Z6A9_ORYSJ	39947.Q5Z6A9	KEGG	map01100	Metabolic pathways
Q5Z6A9_ORYSJ	39947.Q5Z6A9	KEGG	map01110	Biosynthesis of secondary metabolites
Q5Z6A9_ORYSJ	39947.Q5Z6A9	KEGG	map01200	Carbon metabolism
Q5Z6A9_ORYSJ	39947.Q5Z6A9	KEGG	map01230	Biosynthesis of amino acids
Q5ZA19_ORYSJ	39947.Q5ZA19	KEGG	map00460	Cyanoamino acid metabolism
Q5ZA19_ORYSJ	39947.Q5ZA19	KEGG	map01100	Metabolic pathways
Q5ZA19_ORYSJ	39947.Q5ZA19	KEGG	map01110	Biosynthesis of secondary metabolites
Q60DS2_ORYSJ	39947.Q60DS2	KEGG	map04016	MAPK signaling pathway - plant
Q60EJ2_ORYSJ	39947.Q60EJ2	KEGG	map04626	Plant-pathogen interaction
Q651Y5_ORYSJ	39947.Q651Y5	KEGG	map01100	Metabolic pathways
Q653W0_ORYSJ	39947.Q653W0	KEGG	map00061	Fatty acid biosynthesis
Q653W0_ORYSJ	39947.Q653W0	KEGG	map00780	Biotin metabolism
Q653W0_ORYSJ	39947.Q653W0	KEGG	map01100	Metabolic pathways
Q653W0_ORYSJ	39947.Q653W0	KEGG	map01110	Biosynthesis of secondary metabolites
Q653W0_ORYSJ	39947.Q653W0	KEGG	map01212	Fatty acid metabolism
Q67TS1_ORYSJ	39947.Q67TS1	KEGG	map00908	Zeatin biosynthesis
Q67TS1_ORYSJ	39947.Q67TS1	KEGG	map01110	Biosynthesis of secondary metabolites
Q69JH2_ORYSJ	39947.Q69JH2	KEGG	map00380	Tryptophan metabolism
Q69JH2_ORYSJ	39947.Q69JH2	KEGG	map00966	Glucosinolate biosynthesis
Q69JH2_ORYSJ	39947.Q69JH2	KEGG	map01100	Metabolic pathways
Q69JH2_ORYSJ	39947.Q69JH2	KEGG	map01110	Biosynthesis of secondary metabolites
Q69JH2_ORYSJ	39947.Q69JH2	KEGG	map01210	2-Oxocarboxylic acid metabolism
Q69X21_ORYSJ	39947.Q69X21	KEGG	map00564	Glycerophospholipid metabolism
Q69X21_ORYSJ	39947.Q69X21	KEGG	map00565	Ether lipid metabolism
Q69X21_ORYSJ	39947.Q69X21	KEGG	map01100	Metabolic pathways
Q69X21_ORYSJ	39947.Q69X21	KEGG	map01110	Biosynthesis of secondary metabolites
Q69X21_ORYSJ	39947.Q69X21	KEGG	map04144	Endocytosis
Q6K9X1_ORYSJ	39947.Q6K9X1	KEGG	map04075	Plant hormone signal transduction
Q6Z4M0_ORYSJ	39947.Q6Z4M0	KEGG	map01100	Metabolic pathways
Q6Z4M0_ORYSJ	39947.Q6Z4M0	KEGG	map01110	Biosynthesis of secondary metabolites
Q6Z4M0_ORYSJ	39947.Q6Z4M0	KEGG	map04712	Circadian rhythm - plant
Q6Z7P9_ORYSJ	39947.Q6Z7P9	KEGG	map04626	Plant-pathogen interaction
Q6Z8D3_ORYSJ	39947.Q6Z8D3	KEGG	map04120	Ubiquitin mediated proteolysis
Q6ZC53_ORYSJ	39947.Q6ZC53	KEGG	map00511	Other glycan degradation
Q6ZC53_ORYSJ	39947.Q6ZC53	KEGG	map00600	Sphingolipid metabolism
Q6ZC53_ORYSJ	39947.Q6ZC53	KEGG	map01100	Metabolic pathways
Q6ZGT9_ORYSJ	39947.Q6ZGT9	KEGG	map00520	Amino sugar and nucleotide sugar metabolism
Q6ZGT9_ORYSJ	39947.Q6ZGT9	KEGG	map01100	Metabolic pathways
Q6ZI02_ORYSJ	39947.Q6ZI02	KEGG	map00592	alpha-Linolenic acid metabolism
Q6ZI02_ORYSJ	39947.Q6ZI02	KEGG	map01110	Biosynthesis of secondary metabolites
Q7F8K7_ORYSJ	39947.Q7F8K7	KEGG	map01100	Metabolic pathways
Q7XQX5_ORYSJ	39947.Q7XQX5	KEGG	map04626	Plant-pathogen interaction
Q7XS58_ORYSJ	39947.Q7XS58	KEGG	map00270	Cysteine and methionine metabolism
Q7XS58_ORYSJ	39947.Q7XS58	KEGG	map00460	Cyanoamino acid metabolism
Q7XS58_ORYSJ	39947.Q7XS58	KEGG	map00920	Sulfur metabolism
Q7XS58_ORYSJ	39947.Q7XS58	KEGG	map01100	Metabolic pathways
Q7XS58_ORYSJ	39947.Q7XS58	KEGG	map01110	Biosynthesis of secondary metabolites
Q7XS58_ORYSJ	39947.Q7XS58	KEGG	map01200	Carbon metabolism
Q7XS58_ORYSJ	39947.Q7XS58	KEGG	map01230	Biosynthesis of amino acids
Q7XSU8_ORYSJ	39947.Q7XSU8	KEGG	map00940	Phenylpropanoid biosynthesis
Q7XSU8_ORYSJ	39947.Q7XSU8	KEGG	map01100	Metabolic pathways
Q7XSU8_ORYSJ	39947.Q7XSU8	KEGG	map01110	Biosynthesis of secondary metabolites
Q7XSV2_ORYSJ	39947.Q7XSV2	KEGG	map00940	Phenylpropanoid biosynthesis
Q7XSV2_ORYSJ	39947.Q7XSV2	KEGG	map01100	Metabolic pathways
Q7XSV2_ORYSJ	39947.Q7XSV2	KEGG	map01110	Biosynthesis of secondary metabolites
Q7XU03_ORYSJ	39947.Q7XU03	KEGG	map00908	Zeatin biosynthesis
Q7XUW7_ORYSJ	39947.Q7XUW7	KEGG	map03010	Ribosome
Q7XV42_ORYSJ	39947.Q7XV42	KEGG	map01110	Biosynthesis of secondary metabolites
Q7XXC4_ORYSJ	39947.Q7XXC4	KEGG	map01110	Biosynthesis of secondary metabolites
Q8GS76_ORYSJ	39947.Q8GS76	KEGG	map01100	Metabolic pathways
Q8GSE8_ORYSJ	39947.Q8GSE8	KEGG	map04075	Plant hormone signal transduction
Q8H5X6_ORYSJ	39947.Q8H5X6	KEGG	map00190	Oxidative phosphorylation
Q8LHN5_ORYSJ	39947.Q8LHN5	KEGG	map04016	MAPK signaling pathway - plant
Q8LHN5_ORYSJ	39947.Q8LHN5	KEGG	map04070	Phosphatidylinositol signaling system
Q8LHN5_ORYSJ	39947.Q8LHN5	KEGG	map04626	Plant-pathogen interaction
Q8LIF5_ORYSJ	39947.Q8LIF5	KEGG	map00520	Amino sugar and nucleotide sugar metabolism
Q8LIF5_ORYSJ	39947.Q8LIF5	KEGG	map01100	Metabolic pathways
Q8RU06_ORYSJ	39947.Q8RU06	KEGG	map01100	Metabolic pathways
Q9AQV6_ORYSJ	39947.Q9AQV6	KEGG	map00940	Phenylpropanoid biosynthesis
Q9AQV6_ORYSJ	39947.Q9AQV6	KEGG	map01100	Metabolic pathways
Q9AQV6_ORYSJ	39947.Q9AQV6	KEGG	map01110	Biosynthesis of secondary metabolites
Q9AX97_ORYSJ	39947.Q9AX97	KEGG	map00220	Arginine biosynthesis
Q9AX97_ORYSJ	39947.Q9AX97	KEGG	map00250	Alanine, aspartate and glutamate metabolism
Q9AX97_ORYSJ	39947.Q9AX97	KEGG	map00630	Glyoxylate and dicarboxylate metabolism
Q9AX97_ORYSJ	39947.Q9AX97	KEGG	map00910	Nitrogen metabolism
Q9AX97_ORYSJ	39947.Q9AX97	KEGG	map01100	Metabolic pathways
Q9AX97_ORYSJ	39947.Q9AX97	KEGG	map01230	Biosynthesis of amino acids
SGR	39947.Q652K1	KEGG	map00860	Porphyrin and chlorophyll metabolism
SGR	39947.Q652K1	KEGG	map01110	Biosynthesis of secondary metabolites
SPL17	39947.A3C057	KEGG	map04120	Ubiquitin mediated proteolysis
Sci1	39947.Q5EII3	KEGG	map01100	Metabolic pathways
TPP6	39947.Q6ZAL2	KEGG	map00500	Starch and sucrose metabolism
TPP6	39947.Q6ZAL2	KEGG	map01100	Metabolic pathways
TPP6	39947.Q6ZAL2	KEGG	map01110	Biosynthesis of secondary metabolites
YSL13	39947.Q7XKF4	KEGG	map01100	Metabolic pathways
prx126	39947.Q7XHB1	KEGG	map00940	Phenylpropanoid biosynthesis
prx126	39947.Q7XHB1	KEGG	map01100	Metabolic pathways
prx126	39947.Q7XHB1	KEGG	map01110	Biosynthesis of secondary metabolites
prx49	39947.Q5U1P4	KEGG	map00940	Phenylpropanoid biosynthesis
prx49	39947.Q5U1P4	KEGG	map01100	Metabolic pathways
prx49	39947.Q5U1P4	KEGG	map01110	Biosynthesis of secondary metabolites
prx60	39947.Q7XSV1	KEGG	map00940	Phenylpropanoid biosynthesis
prx60	39947.Q7XSV1	KEGG	map01100	Metabolic pathways
prx60	39947.Q7XSV1	KEGG	map01110	Biosynthesis of secondary metabolites
prx86	39947.Q5Z7J2	KEGG	map00940	Phenylpropanoid biosynthesis
prx86	39947.Q5Z7J2	KEGG	map01100	Metabolic pathways
prx86	39947.Q5Z7J2	KEGG	map01110	Biosynthesis of secondary metabolites
prx88	39947.Q5Z7K0	KEGG	map00940	Phenylpropanoid biosynthesis
prx88	39947.Q5Z7K0	KEGG	map01100	Metabolic pathways
prx88	39947.Q5Z7K0	KEGG	map01110	Biosynthesis of secondary metabolites

## Sheet: Supplementary Table 9
Supplementary Table 9. List of DEGs from KEGG pathways selected for RNA-seq heatmap and qRT-PCR validation
KEGG pathways	Gene symbol	Locus ID	Description
Carotenoid biosynthesis	A0A0P0X9S9	Os07g0663800	Similar to Oxidoreductase%2C short chain dehydrogenase/reductase family protein%2C expressed
	A0A0P0X9T1	Os07g0663500	Similar to Short-chain dehydrogenase/reductase (Fragment)
	CCD8A	Os01g0566500	Similar to Dioxygenase RAMOSUS1
	Q0D3V0_ORYSJ	Os07g0664400	Short-chain dehydrogenase/reductase SDR domain containing protein
Cyanoamino acid metabolism	A0A0N7KKV2	Os05g0441750	Conserved hypothetical protein
	BGLU27	Os08g0509200	Similar to Beta-primeverosidase (EC 3.2.1.149)
	BGLU30	Os09g0491100	Similar to Beta-primeverosidase (EC 3.2.1.149)
	Q5ZA19_ORYSJ	Os01g0332800	Similar to Serine carboxypeptidase II-like protein
	Q7XS58_ORYSJ	Os04g0165700	Cysteine synthase (EC 2.5.1.47)
MAPK signaling pathway	G1L2	Os06g0672400	Protein of unknown function DUF640 domain containing protein
	G1L3	Os02g0623400	Similar to G1-like protein
	G1L8	Os05g0472000	Similar to LSH6 (LIGHT SENSITIVE HYPOCOTYLS 6)
	G1L9	Os05g0347400	Protein of unknown function DUF640 domain containing protein
Phenylpropanoid biosynthesis	PRX112	Os07g0677300	Peroxidase
	prx49	Os03g0563600	Similar to Peroxidase 56 precursor (EC 1.11.1.7) (Atperox P56) (ATP33)
	prx88	Os06g0546500	Similar to Class III peroxidase GvPx2b (Fragment)

## Sheet: Supplementary Table 10
Supplementary Table 10. List of photosynthesis-related genes selected for RNA-seq heatmap and qRT-PCR validation
KEGG pathways	Gene symbol	Locus ID	Description
Photosynthesis	OsPsbO	Os01g0501800	Similar to Photosystem II oxygen-evolving complex protein 1 (Fragment)
	OsLFNR1	Os02g0103800	Leaf-type ferredoxin-NADP+-oxidoreductase%2C Regulation of electron partitioning in the chloroplas
	OsPsbP	Os07g0141400	Similar to 23 kDa polypeptide of photosystem II
	OsPsbR1	Os07g0147500	Similar to Photosystem II 10 kDa polypeptide%2C chloroplast precursor
	OsPsaK	Os07g0148900	Photosystem I protein-like protein
	OsPsbQ	Os07g0544800	Similar to Oxygen-evolving enhancer protein 3-2%2C chloroplast precurso
	OsPsaN	Os12g0189400	Similar to Photosystem I reaction centre subunit N%2C chloroplast precursor (PSI- N)
	OsPsaL	Os12g0420400	Similar to Photosystem I reaction center subunit XI%2C chloroplast precursor (PSI- L) (PSI subunit V)
Photosynthesis - antenna proteins	OsLhcb1a	Os01g0600900	Chlorophyll a-b binding protein 2%2C chloroplast precursor (LHCII type I CAB-2) (LHCP)
	OsLhcb1.1	Os01g0720500	Similar to Type I chlorophyll a/b-binding protein b (Fragment)
	OsLhca1	Os06g0320500	Similar to Light-harvesting complex I (Fragment)
	OsLhcb4	Os07g0558400	Similar to Chlorophyll a/b-binding protein CP29 precursor
	OsLhcb3	Os07g0562700	Similar to Type III chlorophyll a/b-binding protein (Fragment)
	OsLhcb1b	Os09g0346500	Similar to Chlorophyll a-b binding protein%2C chloroplast precursor (LHCII type I CAB) (LHCP)
Carbon fixation	OsPrk	Os02g0698000	Similar to Phosphoribulokinase%2C chloroplast precursor (EC 2.7.1.19) (Phosphopentokinase) (PRKase) (PRK)
	OsGAPDHB	Os03g0129300	Similar to Glyceraldehyde-3-phosphate dehydrogenase (EC 1.2.1.13) (Fragment)
	OsCFR	Os03g0267300	Similar to Fructose-1%2C6-bisphosphatase%2C chloroplast precursor (EC 3.1.3.11) (D- fructose-1%2C6-bisphosphate 1-phosphohydrolase) (FBPase)
	OscytME2	Os05g0186300	Similar to NADP-malic enzyme
	OsRBCS3	Os12g0291100	Similar to Petunia ribulose 1%2C5-bisphosphate carboxylase small subunit mRNA (clone pSSU 51)%2C partial cds. (Fragment)
	OsRBCS4	Os12g0292400	Similar to Petunia ribulose 1%2C5-bisphosphate carboxylase small subunit mRNA (clone pSSU 51)%2C partial cds. (Fragment)

[truncated: 5 more sheets: Supplementary Table 11, Supplementary Table 12, Supplementary Table 13, Supplementary Table 14, Supplementary Table 15]
